# Supplementary material for: 1-(5-Hydroxy-7-methoxy-2,2-dimethyl-2H-chromen-6-yl)ethan-1-one
Source: Acta Crystallogr Sect E Struct Rep Online. 2010 May 22;66(Pt 6):o1441. doi: 10.1107/S1600536810018374 (PMC2979646; doi:10.1107/S1600536810018374)
Supplement: Supplementary file 2 [file e-66-o1441-Isup2.hkl]

# 
# h,k,l, Fc-squared, Fo-squared, sigma(Fo-squared) and status flag 
# 
data_I
_shelx_title ' 100419e in P-1' 
_shelx_refln_list_code          4 
_shelx_F_calc_maximum      130.08 
_exptl_crystal_F_000       264.00 
_reflns_d_resolution_high  0.8405 
 
loop_ 
 _symmetry_equiv_pos_as_xyz 
 'x, y, z' 
 '-x, -y, -z' 
 
_cell_length_a     7.3797 
_cell_length_b     8.0066 
_cell_length_c    11.2878 
_cell_angle_alpha  77.948 
_cell_angle_beta   77.411 
_cell_angle_gamma  84.465 
 
_shelx_F_squared_multiplier     1.000 
 
loop_ 
 _refln_index_h 
 _refln_index_k 
 _refln_index_l 
 _refln_F_squared_calc 
 _refln_F_squared_meas 
 _refln_F_squared_sigma 
 _refln_observed_status 
   1   0   0      150.69      149.49      5.73 o 
   2   0   0    16921.10    12238.08     72.92 o 
   3   0   0      969.15      949.25     11.57 o 
   4   0   0     1939.27     1905.33     19.91 o 
   5   0   0      111.12      119.11      5.21 o 
   6   0   0      162.80      174.55      7.06 o 
   7   0   0       11.12        9.84      2.31 o 
   8   0   0        7.30        3.13      2.55 o 
  -8   1   0       19.16       19.33      3.13 o 
  -7   1   0       21.74       24.31      3.24 o 
  -6   1   0       91.37       91.56      5.09 o 
  -5   1   0       53.38       51.97      3.47 o 
  -4   1   0     1079.96     1167.90     15.05 o 
  -3   1   0      106.18       95.03      3.47 o 
  -2   1   0     3630.54     3271.51     23.73 o 
  -1   1   0      466.75      502.46      5.79 o 
   0   1   0     1943.65     2184.64     16.67 o 
   1   1   0     1199.37     1098.75     13.76 o 
   2   1   0      504.73      504.56      7.09 o 
   3   1   0       35.71       33.54      1.74 o 
   4   1   0        0.47        2.91      2.03 o 
   5   1   0       68.33       72.92      4.28 o 
   6   1   0        0.11       -0.81      1.74 o 
   7   1   0        6.05        5.21      2.43 o 
   8   1   0        3.54        3.13      2.55 o 
  -8   2   0        1.59        1.27      2.20 o 
  -7   2   0        2.77        1.38      1.17 o 
  -6   2   0        0.32        0.76      1.00 o 
  -5   2   0        1.28        2.08      1.16 o 
  -4   2   0      146.42      149.78      5.09 o 
  -3   2   0       33.62       33.57      2.20 o 
  -2   2   0      628.88      660.00      8.68 o 
  -1   2   0      555.45      488.64      6.94 o 
   0   2   0     2076.67     2634.78     14.10 o 
   1   2   0      156.59      127.36      1.53 o 
   2   2   0      358.72      330.68      3.47 o 
   3   2   0       17.58       15.27      0.69 o 
   4   2   0      135.19      142.14      3.51 o 
   5   2   0        2.45        2.57      0.89 o 
   6   2   0       59.80       71.13      3.26 o 
   7   2   0        0.18        0.23      1.97 o 
   8   2   0        4.34        3.36      1.97 o 
  -7   3   0        2.59        0.15      1.14 o 
  -6   3   0       15.06       14.21      1.51 o 
  -5   3   0       56.30       55.53      2.54 o 
  -4   3   0       63.99       55.25      2.25 o 
  -3   3   0      292.25      286.54      4.53 o 
  -2   3   0        0.22       -0.47      0.75 o 
  -1   3   0      297.93      287.22     15.34 o 
   0   3   0      506.98      727.16     10.36 o 
   1   3   0       78.20       68.42      1.50 o 
   2   3   0       11.31       11.19      0.64 o 
   3   3   0        6.74        3.53      0.77 o 
   4   3   0        7.59        6.49      1.05 o 
   5   3   0        0.38        0.12      0.83 o 
   6   3   0        0.03       -0.22      1.22 o 
   7   3   0        0.01        0.73      1.43 o 
   8   3   0        0.16        1.62      2.31 o 
  -7   4   0       27.36       29.25      2.41 o 
  -6   4   0        5.75        5.81      1.35 o 
  -5   4   0      121.54      115.27      7.06 o 
  -4   4   0       16.98       12.20      1.33 o 
  -3   4   0      433.01      429.13      8.45 o 
  -2   4   0       25.91       25.26      1.36 o 
  -1   4   0      296.77      306.91      3.92 o 
   1   4   0      274.43      284.32      3.94 o 
   2   4   0        0.00        0.03      0.42 o 
   3   4   0       55.83       56.61      1.53 o 
   4   4   0        0.72        0.09      0.72 o 
   5   4   0        2.17        2.84      1.15 o 
   6   4   0        0.66        0.14      0.96 o 
   7   4   0        0.44        0.67      1.51 o 
  -6   5   0        0.15       -0.73      0.94 o 
  -5   5   0        0.09        0.58      0.98 o 
  -4   5   0        2.97        2.80      0.94 o 
  -3   5   0        3.51        3.13      1.16 o 
  -2   5   0       10.64        9.45      1.05 o 
  -1   5   0       14.07       12.72      0.98 o 
   0   5   0       32.47       35.47      1.29 o 
   1   5   0        2.42        3.09      0.66 o 
   2   5   0        3.54        3.30      0.64 o 
   3   5   0        1.48        1.68      0.98 o 
   4   5   0        0.74        0.33      0.89 o 
   5   5   0        0.56        0.41      1.06 o 
   6   5   0        0.27       -0.22      1.08 o 
   7   5   0        0.02        0.29      1.30 o 
  -6   6   0        0.08       -0.12      1.62 o 
  -5   6   0        8.27        8.91      2.20 o 
  -4   6   0        5.89        5.32      1.85 o 
  -3   6   0       36.44       37.97      3.59 o 
  -2   6   0        0.03       -1.85      1.50 o 
  -1   6   0       47.47       43.64      3.47 o 
   0   6   0       11.41       14.01      2.08 o 
   1   6   0       33.54       35.19      2.78 o 
   2   6   0        4.58        4.05      1.74 o 
   3   6   0        8.92        7.99      1.62 o 
   4   6   0       14.28       17.36      2.43 o 
   5   6   0        0.28       -0.46      1.74 o 
   6   6   0        0.78        3.24      2.20 o 
  -5   7   0        2.31        1.04      1.74 o 
  -4   7   0       11.29       15.05      2.89 o 
  -3   7   0        5.18        3.70      2.08 o 
  -2   7   0        7.51        6.48      1.74 o 
  -1   7   0        0.40       -2.43      1.62 o 
   0   7   0        7.35        9.72      2.31 o 
   1   7   0        5.25        6.60      1.97 o 
   2   7   0        2.11        2.78      1.74 o 
   3   7   0        1.23        0.58      1.74 o 
   4   7   0        0.00       -1.62      1.16 o 
   5   7   0        0.00        0.46      1.97 o 
  -3   8   0        0.01        0.23      1.50 o 
  -2   8   0        1.23        1.16      1.50 o 
  -1   8   0        0.88       -0.93      1.85 o 
   0   8   0        0.12        0.58      1.39 o 
   1   8   0        0.03        0.00      1.74 o 
   2   8   0        0.16       -0.35      1.27 o 
   3   8   0        1.07        2.31      1.50 o 
   4   8   0        0.01        0.93      2.08 o 
  -1   9   0        0.58       -0.46      2.20 o 
   0   9   0        7.97       12.50      2.89 o 
   1   9   0        0.65        3.13      2.31 o 
   2   9   0        3.56        4.86      2.43 o 
  -1  -9   1        7.05        9.95      2.78 o 
   0  -9   1        0.02       -0.58      2.31 o 
   1  -9   1        6.46        7.41      2.78 o 
  -4  -8   1        0.66        2.78      2.31 o 
  -3  -8   1        1.21        1.50      1.50 o 
  -2  -8   1        0.43        1.74      1.50 o 
  -1  -8   1        0.13        0.75      1.39 o 
   0  -8   1        2.12        1.74      1.97 o 
   1  -8   1        0.21       -0.12      1.39 o 
   2  -8   1        5.43        2.89      1.85 o 
   3  -8   1       13.47       16.67      3.36 o 
  -5  -7   1        0.35       -0.69      1.39 o 
  -4  -7   1        3.18        4.75      2.20 o 
  -3  -7   1        1.46        1.39      1.27 o 
  -2  -7   1       10.65        6.71      2.08 o 
  -1  -7   1       20.76       21.88      2.78 o 
   0  -7   1       35.15       42.94      3.70 o 
   1  -7   1       75.33       82.30      5.21 o 
   2  -7   1       22.85       24.65      3.36 o 
   3  -7   1       46.80       51.05      4.40 o 
   4  -7   1        1.24        2.31      1.62 o 
   5  -7   1       19.80       20.02      3.36 o 
  -6  -6   1        5.21        5.56      1.97 o 
  -5  -6   1        9.38       11.46      2.43 o 
  -4  -6   1       15.32       18.87      2.78 o 
  -3  -6   1       21.87       19.91      2.66 o 
  -2  -6   1       45.67       43.02      2.25 o 
  -1  -6   1       47.70       46.07      3.24 o 
   0  -6   1        2.37        1.85      1.50 o 
   1  -6   1       50.31       57.53      4.17 o 
   2  -6   1        0.97       -0.35      1.16 o 
   3  -6   1       39.52       30.79      3.01 o 
   4  -6   1        3.71        3.59      2.08 o 
   5  -6   1        4.90        6.48      2.08 o 
   6  -6   1        0.53        0.93      2.20 o 
  -7  -5   1        0.00        0.46      2.20 o 
  -6  -5   1        7.70        9.03      2.20 o 
  -5  -5   1        0.97        1.39      1.62 o 
  -4  -5   1        2.19        1.85      1.16 o 
  -3  -5   1        1.61        0.58      1.04 o 
  -2  -5   1        7.01        6.37      1.33 o 
  -1  -5   1       34.10       28.01      2.20 o 
   0  -5   1        0.53        0.35      1.16 o 
   1  -5   1      110.51      103.36      4.51 o 
   2  -5   1        1.66        1.16      1.39 o 
   3  -5   1        0.02       -0.69      1.39 o 
   4  -5   1        0.00       -0.69      1.04 o 
   5  -5   1        2.37        3.82      2.20 o 
   6  -5   1        3.62        5.09      1.85 o 
  -7  -4   1        6.08        7.71      1.84 o 
  -6  -4   1        1.26        3.37      1.22 o 
  -5  -4   1       82.03       81.13      3.15 o 
  -4  -4   1        8.53        9.55      1.18 o 
  -3  -4   1      286.62      306.88      3.68 o 
  -2  -4   1       40.16       38.57      1.25 o 
  -1  -4   1     1299.64     1462.95      9.34 o 
   0  -4   1        4.30        9.89      1.56 o 
   1  -4   1     1853.22     1840.79     11.19 o 
   2  -4   1       79.45       81.32      2.12 o 
   3  -4   1      514.04      527.45     17.07 o 
   4  -4   1      129.16      134.83      5.67 o 
   5  -4   1       77.64       75.95      2.98 o 
   6  -4   1       18.13       16.44      1.75 o 
   7  -4   1        1.72        1.89      1.38 o 
  -8  -3   1        0.02       -1.39      2.20 o 
  -7  -3   1        5.42        4.37      1.45 o 
  -6  -3   1        0.35        0.40      1.00 o 
  -5  -3   1       60.12       60.26      2.78 o 
  -4  -3   1        2.93        3.33      0.69 o 
  -3  -3   1      489.02      530.42      4.68 o 
  -2  -3   1        7.27        6.64      0.57 o 
  -1  -3   1     1078.03     1179.19     21.36 o 
   0  -3   1      649.55      946.01     11.00 o 
   1  -3   1      657.99      637.67     11.86 o 
   2  -3   1      276.10      285.26      3.89 o 
   3  -3   1        0.35        0.58      0.57 o 
   4  -3   1       61.09       58.21      2.31 o 
   5  -3   1        2.83        4.41      1.06 o 
   6  -3   1        6.60        3.50      1.00 o 
   7  -3   1        0.19        0.52      1.23 o 
   8  -3   1        0.28        0.93      1.62 o 
  -8  -2   1        0.19        1.27      2.31 o 
  -7  -2   1        3.78        3.24      2.20 o 
  -6  -2   1        1.39        2.05      0.97 o 
  -5  -2   1       14.13       13.98      1.55 o 
  -4  -2   1       65.25       72.18      4.25 o 
  -3  -2   1      144.83      134.05      2.56 o 
  -2  -2   1      487.86      461.79      3.69 o 
  -1  -2   1       23.69       21.60      1.07 o 
   0  -2   1      325.75      423.87      5.90 o 
   1  -2   1      845.02      832.56      9.43 o 
   2  -2   1       72.12       72.05      3.76 o 
   3  -2   1       32.70       26.72      1.38 o 
   4  -2   1       15.66       13.64      1.18 o 
   5  -2   1       14.74       13.50      1.30 o 
   6  -2   1        0.45        1.77      0.86 o 
   7  -2   1        0.39       -0.93      1.74 o 
   8  -2   1        1.55        3.01      1.85 o 
  -8  -1   1        4.54        3.01      2.08 o 
  -7  -1   1        1.17        0.81      1.97 o 
  -6  -1   1       13.23       11.34      2.20 o 
  -5  -1   1       16.42       14.29      1.59 o 
  -4  -1   1       40.73       48.08      2.04 o 
  -3  -1   1        0.35       -0.13      0.37 o 
  -2  -1   1       15.67       16.85      0.70 o 
  -1  -1   1     1014.19      978.20     10.73 o 
   0  -1   1     1185.40     1475.10     11.92 o 
   1  -1   1     1230.43     1099.33      9.95 o 
   2  -1   1        6.98        5.62      0.57 o 
   3  -1   1      374.23      374.12      9.72 o 
   4  -1   1        4.82        5.60      0.86 o 
   5  -1   1       38.20       37.44      2.72 o 
   6  -1   1        5.14        3.06      1.11 o 
   7  -1   1        0.49       -0.35      1.39 o 
   8  -1   1        0.16        0.58      2.20 o 
  -8   0   1       64.87       64.01      5.32 o 
  -7   0   1        0.87        0.23      1.50 o 
  -6   0   1      349.69      359.86      9.95 o 
  -5   0   1       31.89       32.41      3.01 o 
  -4   0   1     2373.91     2462.43     24.08 o 
  -3   0   1      815.30      802.60     10.76 o 
  -2   0   1     8238.13     7421.12     33.74 o 
  -1   0   1     2618.67     2217.10     44.78 o 
   0   0   1     2028.45     2226.07     13.10 o 
   1   0   1     1776.34     1629.41     62.85 o 
   2   0   1      770.90      738.25      8.33 o 
   3   0   1       18.82       17.71      1.74 o 
   4   0   1        0.01       -1.91      1.27 o 
   5   0   1        0.10        0.08      0.66 o 
   6   0   1        0.37        0.81      1.39 o 
   7   0   1        0.83        2.43      2.20 o 
   8   0   1        0.37       -1.74      2.08 o 
  -8   1   1       63.01       71.88      5.56 o 
  -7   1   1        0.47        2.20      1.62 o 
  -6   1   1      309.23      340.99      9.49 o 
  -5   1   1       28.74       28.24      2.89 o 
  -4   1   1      416.06      384.75      8.22 o 
  -3   1   1      538.18      509.64      8.57 o 
  -2   1   1      619.04      620.30      8.22 o 
  -1   1   1       31.80       29.86      1.39 o 
   0   1   1       47.52       56.02      1.39 o 
   1   1   1       40.24       39.00      2.31 o 
   2   1   1        4.48        4.17      0.57 o 
   3   1   1        2.46        2.36      0.64 o 
   4   1   1        0.47        0.11      2.31 o 
   5   1   1       65.95       70.72      4.05 o 
   6   1   1        6.47        4.40      1.74 o 
   7   1   1        5.79        3.82      1.85 o 
   8   1   1        0.15       -0.12      2.20 o 
  -8   2   1        3.76        3.13      2.31 o 
  -7   2   1        0.09        1.04      1.39 o 
  -6   2   1        0.23        3.01      1.74 o 
  -5   2   1        0.52        0.46      1.04 o 
  -4   2   1       82.92       78.01      3.82 o 
  -3   2   1       83.78      100.82      4.05 o 
  -2   2   1      833.30      895.20     10.88 o 
  -1   2   1        1.68        2.08      0.58 o 
   0   2   1      487.34      588.70      6.25 o 
   1   2   1       30.86       22.10      0.63 o 
   2   2   1     1154.83     1116.85      8.06 o 
   3   2   1        3.00        1.65      0.69 o 
   4   2   1       29.14       24.83      1.55 o 
   5   2   1        0.27       -0.32      0.77 o 
   6   2   1        3.30        3.45      1.22 o 
   7   2   1        0.11       -0.58      1.39 o 
   8   2   1        0.41        0.23      2.31 o 
  -7   3   1        6.59        6.18      1.38 o 
  -6   3   1        8.97        7.06      1.74 o 
  -5   3   1        1.31        1.39      1.39 o 
  -4   3   1        0.65        1.74      1.16 o 
  -3   3   1        7.33        4.86      1.27 o 
  -2   3   1        0.52        0.58      0.69 o 
  -1   3   1      212.85      195.73      3.94 o 
   0   3   1       97.44      105.83      2.95 o 
   1   3   1      261.84      242.04      3.30 o 
   2   3   1        7.16        7.96      0.58 o 
   3   3   1       28.86       29.33      0.78 o 
   4   3   1        9.00        9.88      1.14 o 
   5   3   1       28.02       30.17      1.96 o 
   6   3   1        0.00       -0.29      1.15 o 
   7   3   1        1.01        1.21      1.22 o 
   8   3   1        0.99        0.69      1.85 o 
  -7   4   1        7.36        6.23      1.47 o 
  -6   4   1        0.00       -1.43      1.10 o 
  -5   4   1        7.27        6.57      1.18 o 
  -4   4   1        4.72        3.36      1.04 o 
  -3   4   1        3.64        2.89      1.16 o 
  -2   4   1        4.94        3.01      0.93 o 
  -1   4   1       17.61       16.44      1.03 o 
   0   4   1      125.46      161.94      2.75 o 
   1   4   1       21.39       18.13      1.02 o 
   2   4   1       58.32       52.13      1.39 o 
   3   4   1       30.03       28.84      1.04 o 
   4   4   1       13.01       11.35      1.35 o 
   5   4   1        0.03       -0.65      0.77 o 
   6   4   1        2.12        2.47      1.35 o 
   7   4   1        1.14        1.24      1.28 o 
   8   4   1        0.72       -0.54      1.68 o 
  -6   5   1        0.17       -0.22      1.62 o 
  -5   5   1       15.21       13.77      1.58 o 
  -4   5   1        2.39        3.17      1.02 o 
  -3   5   1       65.79       65.22      2.58 o 
  -2   5   1        0.04       -0.26      0.53 o 
  -1   5   1      101.18       97.63      2.50 o 
   0   5   1       23.53       31.72      2.31 o 
   1   5   1      146.55      149.51      2.95 o 
   2   5   1        1.89        1.11      0.55 o 
   3   5   1       39.79       36.90      1.91 o 
   4   5   1       21.68       19.67      1.68 o 
   5   5   1        9.81        7.65      2.31 o 
   6   5   1        1.80        1.26      1.13 o 
   7   5   1        4.16        3.03      1.71 o 
  -6   6   1        0.43        1.39      1.62 o 
  -5   6   1        0.04       -1.16      1.74 o 
  -4   6   1       23.55       23.50      2.89 o 
  -3   6   1        1.20        1.74      1.74 o 
  -2   6   1       60.59       53.36      3.82 o 
  -1   6   1        0.01       -2.08      1.39 o 
   0   6   1      142.81      208.12      6.48 o 
   1   6   1        7.70        4.51      1.62 o 
   2   6   1      141.29      140.74      4.57 o 
   3   6   1       18.14       20.95      2.55 o 
   4   6   1        8.37        9.26      1.85 o 
   5   6   1       16.67       17.83      2.78 o 
   6   6   1        0.83        1.27      1.97 o 
   7   6   1       32.29       40.16      4.40 o 
  -5   7   1        0.06       -0.23      1.62 o 
  -4   7   1        3.24        4.40      1.85 o 
  -3   7   1        1.61       -0.46      1.85 o 
  -2   7   1        7.84        5.90      2.20 o 
  -1   7   1        0.61       -1.91      1.27 o 
   0   7   1        0.19       -1.39      0.93 o 
   1   7   1       12.82       10.30      2.31 o 
   2   7   1       11.64        8.68      1.97 o 
   3   7   1        0.04        2.20      1.39 o 
   4   7   1       27.22       27.43      3.36 o 
   5   7   1        9.01        7.29      2.31 o 
   6   7   1        8.56       10.42      2.78 o 
  -4   8   1        0.09        0.46      2.20 o 
  -3   8   1        0.17       -0.12      2.08 o 
  -2   8   1        0.56       -0.35      1.97 o 
  -1   8   1        0.19        0.35      1.74 o 
   0   8   1        2.65        3.13      2.08 o 
   2   8   1        5.47        6.13      2.20 o 
   3   8   1        3.89        5.21      2.20 o 
   4   8   1        0.20       -0.58      1.97 o 
   5   8   1        6.29        6.37      2.66 o 
  -2   9   1        0.23        0.46      1.62 o 
  -1   9   1        0.38        1.16      2.43 o 
   0   9   1        2.29        4.28      2.43 o 
   1   9   1        0.48        3.24      2.31 o 
   2   9   1        3.50        6.94      2.55 o 
   3   9   1       10.01        8.91      2.43 o 
  -3  -8   2        1.34        1.04      1.50 o 
  -2  -8   2        2.75        1.62      1.97 o 
  -1  -8   2        1.63        0.98      1.39 o 
   0  -8   2        0.41       -1.50      1.97 o 
   1  -8   2       26.72       22.92      3.13 o 
   2  -8   2        1.82        3.24      2.20 o 
   3  -8   2       18.71        9.03      2.78 o 
  -5  -7   2        8.42        7.29      2.20 o 
  -4  -7   2       14.63       13.43      2.89 o 
  -3  -7   2       84.73       85.08      5.32 o 
  -2  -7   2       19.83       12.96      2.20 o 
  -1  -7   2      207.43      195.31      5.22 o 
   0  -7   2        0.01        0.69      1.85 o 
   1  -7   2      176.22      154.41      6.94 o 
   2  -7   2        3.97        4.51      1.74 o 
   3  -7   2       66.87       63.89      5.09 o 
   4  -7   2        0.19        1.27      2.20 o 
   5  -7   2       12.32       12.96      3.24 o 
  -6  -6   2        6.16       10.42      2.55 o 
  -5  -6   2       11.65       11.34      2.66 o 
  -4  -6   2        3.75        2.55      1.97 o 
  -3  -6   2       22.03       21.76      2.78 o 
  -2  -6   2        0.94        1.37      0.83 o 
  -1  -6   2       11.77        7.87      1.85 o 
   0  -6   2        5.35        8.45      1.74 o 
   1  -6   2        0.05       -1.04      1.04 o 
   2  -6   2        4.95        5.90      1.74 o 
   3  -6   2       11.06       10.88      2.55 o 
   4  -6   2        0.91        0.00      1.74 o 
   5  -6   2        5.82        5.79      2.31 o 
   6  -6   2        0.03        1.04      2.08 o 
  -6  -5   2        3.70        4.51      2.31 o 
  -5  -5   2        2.64        2.89      1.85 o 
  -4  -5   2       10.98       10.53      1.85 o 
  -3  -5   2      118.50      122.99      3.39 o 
  -2  -5   2        8.25        8.84      1.18 o 
  -1  -5   2      243.09      242.61      6.48 o 
   0  -5   2        3.08        8.68      1.74 o 
   1  -5   2       65.73       65.40      3.82 o 
   2  -5   2        9.10        8.45      1.74 o 
   3  -5   2       37.27       40.16      3.24 o 
   4  -5   2       28.32       26.97      2.89 o 
   5  -5   2        4.89        4.40      1.74 o 
   6  -5   2        2.53        1.62      1.50 o 
  -7  -4   2        3.98        2.80      1.45 o 
  -6  -4   2       14.59       15.82      1.92 o 
  -5  -4   2        9.42        9.61      1.47 o 
  -4  -4   2       41.25       42.63      2.17 o 
  -3  -4   2      102.15      112.13      2.31 o 
  -2  -4   2       38.58       45.18      2.42 o 
  -1  -4   2      143.59      148.74      3.36 o 
   1  -4   2       27.03       19.21      2.20 o 
   2  -4   2       61.62       72.95      2.20 o 
   3  -4   2        2.05        0.96      1.50 o 
   4  -4   2        0.19       -0.35      0.98 o 
   5  -4   2        7.61        7.89      1.23 o 
   6  -4   2        0.12       -0.86      1.10 o 
   7  -4   2        0.26       -0.52      1.31 o 
  -7  -3   2       28.02       28.76      2.58 o 
  -6  -3   2        5.27        2.98      1.35 o 
  -5  -3   2      100.84      114.68      3.72 o 
  -4  -3   2       67.43       65.14      1.89 o 
  -3  -3   2      252.32      258.30      5.12 o 
  -2  -3   2      242.79      255.18      3.13 o 
  -1  -3   2       91.52      101.82      1.57 o 
   0  -3   2        0.73        2.66      0.81 o 
   1  -3   2       25.36       17.67      0.73 o 
   2  -3   2       20.24       17.76      1.05 o 
   3  -3   2       16.66       12.40      1.16 o 
   4  -3   2       55.31       56.84      2.29 o 
   5  -3   2        0.94        0.68      0.94 o 
   6  -3   2        3.29        2.21      1.10 o 
   7  -3   2        0.16        0.69      1.18 o 
   8  -3   2        0.02        0.93      1.50 o 
  -8  -2   2        2.51        3.13      2.55 o 
  -7  -2   2       16.32       14.12      2.66 o 
  -6  -2   2       37.86       33.17      2.32 o 
  -5  -2   2       12.15       10.90      1.47 o 
  -4  -2   2       62.81       62.74      2.51 o 
  -3  -2   2      185.65      181.59      2.79 o 
  -2  -2   2       14.30       14.88      0.76 o 
  -1  -2   2      494.55      507.53      7.65 o 
   0  -2   2      349.75      436.26      6.48 o 
   1  -2   2      113.68      120.36      5.15 o 
   2  -2   2      161.10      154.27      2.89 o 
   3  -2   2       10.59       10.46      0.94 o 
   4  -2   2        3.58        2.78      0.72 o 
   5  -2   2       12.01        9.92      1.30 o 
   6  -2   2        4.62        5.35      1.22 o 
   7  -2   2        0.46        1.85      1.39 o 
   8  -2   2        0.11        0.58      2.08 o 
  -8  -1   2        0.01       -1.39      2.20 o 
  -7  -1   2        0.25       -0.81      1.85 o 
  -6  -1   2        7.94        7.64      2.20 o 
  -5  -1   2        2.93        2.29      0.86 o 
  -4  -1   2       24.43       28.10      1.76 o 
  -3  -1   2        0.95        1.35      0.49 o 
  -2  -1   2        5.89        6.37      0.54 o 
  -1  -1   2       37.98       35.19      1.47 o 
   0  -1   2     1133.87     1489.51     33.16 o 
   1  -1   2        8.95       10.80      0.61 o 
   2  -1   2        3.29        3.10      0.53 o 
   3  -1   2       20.10       18.58      1.79 o 
   4  -1   2        1.66        1.50      0.65 o 
   5  -1   2        0.21       -0.25      0.69 o 
   6  -1   2        1.74        1.34      0.96 o 
   7  -1   2        0.00        0.81      1.85 o 
   8  -1   2        0.12       -0.46      2.08 o 
  -8   0   2       23.14       22.46      3.70 o 
  -7   0   2        7.53        5.56      1.97 o 
  -6   0   2       93.82       93.06      5.21 o 
  -5   0   2       18.98       18.87      2.31 o 
  -4   0   2       25.99       24.31      2.20 o 
  -3   0   2       35.76       37.50      2.66 o 
  -2   0   2        7.41        6.52      0.53 o 
  -1   0   2      668.52      580.19      9.07 o 
   0   0   2       23.39       31.89      0.90 o 
   1   0   2     1956.65     1740.80     13.95 o 
   2   0   2       66.83       60.55      1.42 o 
   3   0   2       68.26       74.23      2.43 o 
   4   0   2        4.88        5.08      0.75 o 
   5   0   2       75.15       88.81      3.70 o 
   6   0   2        1.04        0.58      1.27 o 
   7   0   2        5.27        2.20      2.08 o 
   8   0   2        0.09       -1.16      2.08 o 
  -8   1   2       25.93       26.04      3.47 o 
  -7   1   2       17.97       13.77      2.78 o 
  -6   1   2       33.53       26.74      3.01 o 
  -5   1   2       31.13       29.75      2.89 o 
  -4   1   2      128.68      145.38      5.44 o 
  -3   1   2       72.42       86.12      3.70 o 
  -2   1   2      170.91      133.46      3.70 o 
  -1   1   2        1.46        0.00      0.58 o 
   0   1   2     1326.00     1455.65     11.46 o 
   1   1   2      131.51      124.23      1.28 o 
   2   1   2      235.22      202.32      3.03 o 
   3   1   2       95.24       95.79      1.55 o 
   4   1   2       84.89       84.70      1.74 o 
   5   1   2        9.00        7.60      0.94 o 
   6   1   2       30.32       28.82      3.01 o 
   7   1   2        4.47        6.02      1.97 o 
   8   1   2        0.02       -0.46      2.08 o 
  -7   2   2        0.29        0.12      1.85 o 
  -6   2   2        9.79        9.72      1.97 o 
  -5   2   2        3.99        1.97      1.50 o 
  -4   2   2       14.69       14.01      2.08 o 
  -3   2   2       62.39       62.04      3.13 o 
  -2   2   2       19.38       12.04      1.39 o 
  -1   2   2      102.36       98.09      3.65 o 
   0   2   2      462.26      546.33      6.83 o 
   1   2   2      769.13      733.39      5.67 o 
   2   2   2      344.11      359.95      4.15 o 
   3   2   2      331.05      333.44      4.65 o 
   4   2   2       70.04       66.77      2.41 o 
   5   2   2      137.46      141.44      3.91 o 
   6   2   2        9.79       10.07      1.53 o 
   7   2   2       18.44       18.64      3.24 o 
   8   2   2        5.96        5.09      2.31 o 
  -7   3   2        0.03        0.93      1.27 o 
  -6   3   2        2.68        0.35      1.50 o 
  -5   3   2        0.14       -0.46      0.93 o 
  -4   3   2       49.80       60.42      3.82 o 
  -3   3   2       57.74       56.37      3.24 o 
  -2   3   2       23.70       27.43      2.08 o 
  -1   3   2       30.75       27.39      1.23 o 
   0   3   2        7.10        6.48      0.93 o 
   1   3   2       71.82       68.18      2.55 o 
   2   3   2       57.25       56.26      1.23 o 
   3   3   2       20.45       20.66      2.20 o 
   4   3   2        3.15        2.33      0.79 o 
   5   3   2       23.90       23.49      1.78 o 
   6   3   2       10.13        9.77      1.59 o 
   7   3   2        0.07        1.16      1.15 o 
   8   3   2       11.71       12.96      3.36 o 
  -7   4   2        0.01        1.74      1.97 o 
  -6   4   2        0.04        0.46      1.16 o 
  -5   4   2        0.50        0.46      1.39 o 
  -4   4   2        1.12        1.85      1.04 o 
  -3   4   2        0.36        0.00      1.04 o 
  -2   4   2       13.22       12.04      1.50 o 
  -1   4   2       76.34       67.64      1.96 o 
   0   4   2       11.92       11.00      1.27 o 
   1   4   2        0.02       -0.56      0.44 o 
   2   4   2       38.22       36.80      1.21 o 
   3   4   2       10.72       10.57      0.66 o 
   4   4   2        6.82        5.79      1.10 o 
   5   4   2        0.68        0.59      0.89 o 
   6   4   2       10.66       10.11      1.71 o 
   7   4   2        0.15        0.55      1.47 o 
   8   4   2        0.14       -1.27      1.43 o 
  -6   5   2        2.16        2.06      1.36 o 
  -5   5   2        0.12       -0.58      1.27 o 
  -4   5   2       15.42       16.67      2.31 o 
  -3   5   2        0.32        0.00      1.16 o 
  -2   5   2        6.06        3.24      1.27 o 
  -1   5   2        0.07       -0.21      0.56 o 
   0   5   2        0.74        0.88      0.61 o 
   1   5   2        9.49        7.90      0.89 o 
   2   5   2       24.46       23.24      1.15 o 
   3   5   2        3.28        4.34      0.90 o 
   4   5   2        7.16        7.62      1.27 o 
   5   5   2        0.67        0.95      0.96 o 
   6   5   2        3.17        2.89      1.43 o 
   7   5   2       21.38       21.30      3.01 o 
  -6   6   2        5.21        5.67      2.08 o 
  -5   6   2        0.09        0.46      1.85 o 
  -4   6   2        9.50        9.10      1.56 o 
  -3   6   2        0.49        0.05      0.94 o 
  -2   6   2       48.88       46.45      2.22 o 
  -1   6   2       41.93       44.37      2.08 o 
   0   6   2       15.45       19.22      1.13 o 
   1   6   2      103.10       96.42      2.80 o 
   2   6   2        3.42        3.02      0.84 o 
   3   6   2      309.79      304.56      5.55 o 
   4   6   2        3.85        3.82      1.15 o 
   5   6   2      341.37      372.62      7.04 o 
   6   6   2        0.38        1.50      1.33 o 
   7   6   2       99.86      117.14      6.60 o 
  -5   7   2        1.61        1.16      2.20 o 
  -4   7   2        1.84        1.62      1.97 o 
  -3   7   2        7.87        6.60      1.97 o 
  -2   7   2       29.23       29.86      3.36 o 
  -1   7   2       38.27       33.22      3.24 o 
   0   7   2       77.81      101.74      5.09 o 
   1   7   2      250.55      254.18      7.29 o 
   2   7   2       77.46       76.63      4.75 o 
   3   7   2      275.78      270.16      8.45 o 
   4   7   2        2.43        4.63      2.08 o 
   5   7   2      114.23      128.02      6.37 o 
   6   7   2        0.46        0.12      1.62 o 
  -3   8   2        2.21        3.59      2.31 o 
  -2   8   2       22.74       21.64      3.24 o 
  -1   8   2        1.06        0.69      1.85 o 
   0   8   2       24.31       29.40      3.24 o 
   2   8   2        9.77        6.60      2.20 o 
   3   8   2        5.69        7.76      2.31 o 
   4   8   2       14.82       15.97      2.89 o 
   5   8   2        4.20        4.75      2.55 o 
  -2   9   2        0.51        1.27      1.74 o 
  -1   9   2       24.24       22.34      3.36 o 
   0   9   2        0.68        1.27      1.74 o 
   1   9   2       49.23       58.92      5.09 o 
   2   9   2        8.82       11.34      2.78 o 
   3   9   2       16.10       18.52      3.24 o 
  -3  -8   3        5.30        3.82      2.31 o 
  -2  -8   3        0.03        0.35      1.39 o 
  -1  -8   3       11.61        9.56      1.84 o 
   0  -8   3        6.61        6.71      2.43 o 
   1  -8   3        3.62        0.35      2.31 o 
   2  -8   3        7.29        8.22      2.66 o 
   3  -8   3        1.19       -2.20      2.20 o 
  -4  -7   3        3.53        4.51      1.85 o 
  -3  -7   3       69.83       64.70      4.75 o 
  -2  -7   3       41.82       46.07      4.05 o 
  -1  -7   3       56.56       47.95      2.78 o 
   0  -7   3       27.94       38.08      3.47 o 
   1  -7   3       15.29       14.12      2.78 o 
   2  -7   3        6.25        5.09      1.85 o 
   3  -7   3        6.14        4.17      2.20 o 
   4  -7   3        0.70        1.62      2.20 o 
  -5  -6   3       11.97       11.81      2.66 o 
  -4  -6   3        3.04        5.44      1.85 o 
  -3  -6   3        8.00        7.52      2.08 o 
  -2  -6   3        0.99        0.78      0.89 o 
  -1  -6   3       13.83       13.49      1.56 o 
   0  -6   3        3.92        6.25      1.74 o 
   1  -6   3       46.35       61.81      4.28 o 
   2  -6   3        2.69        1.50      1.27 o 
   3  -6   3        6.04        6.71      2.20 o 
   4  -6   3        0.00        0.12      1.27 o 
   5  -6   3        0.26       -0.58      2.08 o 
  -6  -5   3        0.58        1.50      2.20 o 
  -5  -5   3       30.46       30.09      3.24 o 
  -4  -5   3        9.86        8.68      1.85 o 
  -3  -5   3       27.64       27.38      1.86 o 
  -2  -5   3       28.79       25.95      1.75 o 
  -1  -5   3       24.95       22.17      1.63 o 
   0  -5   3        0.77        0.00      1.39 o 
   1  -5   3       32.39       28.24      2.78 o 
   2  -5   3        6.67        6.94      1.85 o 
   3  -5   3        5.87        4.05      1.85 o 
   4  -5   3        0.97        0.58      1.85 o 
   5  -5   3        2.34        1.62      2.20 o 
   6  -5   3        0.27        0.12      1.50 o 
  -7  -4   3        0.00       -0.81      2.20 o 
  -6  -4   3        0.40       -0.58      1.97 o 
  -5  -4   3        0.65        0.53      1.18 o 
  -4  -4   3        0.18       -0.04      0.79 o 
  -3  -4   3        0.03       -0.05      0.53 o 
  -2  -4   3        8.12        7.22      1.02 o 
  -1  -4   3       10.37       12.73      1.45 o 
   0  -4   3       20.84       26.16      2.08 o 
   1  -4   3       59.98       60.88      3.47 o 
   2  -4   3       12.05        9.84      1.62 o 
   3  -4   3        4.89        4.17      1.39 o 
   4  -4   3        6.79        7.87      1.74 o 
   5  -4   3        0.06       -1.39      1.50 o 
   6  -4   3        2.63        2.20      1.50 o 
   7  -4   3        0.19        0.23      2.08 o 
  -7  -3   3        2.82        2.05      1.51 o 
  -6  -3   3       24.39       24.07      2.17 o 
  -5  -3   3       11.85       12.09      1.56 o 
  -4  -3   3       10.05       10.92      1.00 o 
  -3  -3   3        2.03        1.02      0.55 o 
  -2  -3   3        4.94        3.71      0.59 o 
  -1  -3   3       41.30       44.74      2.41 o 
   0  -3   3       11.39       16.90      1.74 o 
   1  -3   3      199.63      215.19      2.58 o 
   2  -3   3        9.80       11.75      0.92 o 
   3  -3   3        5.42        6.68      0.94 o 
   4  -3   3       10.01        9.09      1.14 o 
   5  -3   3        5.30        5.76      1.62 o 
   6  -3   3        3.08        5.08      1.27 o 
   7  -3   3        0.29        0.54      1.18 o 
  -7  -2   3        5.24        4.17      1.85 o 
  -6  -2   3        1.16        0.26      1.00 o 
  -5  -2   3       38.09       37.31      2.25 o 
  -4  -2   3       15.16       16.67      1.12 o 
  -3  -2   3        0.45        0.29      0.56 o 
  -2  -2   3      157.11      155.95      2.66 o 
  -1  -2   3        0.31        1.17      1.09 o 
   0  -2   3       63.49       88.69      1.59 o 
   1  -2   3       33.42       27.83      1.62 o 
   2  -2   3       63.88       67.76      1.83 o 
   3  -2   3       31.66       27.65      1.43 o 
   4  -2   3       37.11       35.63      1.84 o 
   5  -2   3        1.11        0.23      0.82 o 
   6  -2   3       21.72       25.91      3.24 o 
   7  -2   3        2.91        3.82      1.97 o 
   8  -2   3        0.07        0.93      2.08 o 
  -7  -1   3        1.73        3.01      2.20 o 
  -6  -1   3       14.58       13.31      2.20 o 
  -5  -1   3        4.38        4.07      2.03 o 
  -4  -1   3       16.16       14.96      1.98 o 
  -3  -1   3        0.28        0.17      0.54 o 
  -2  -1   3        0.59        0.65      0.46 o 
  -1  -1   3       71.31       76.79      1.42 o 
   0  -1   3      243.67      317.33      8.39 o 
   1  -1   3       22.46       26.19      2.49 o 
   2  -1   3        9.37        8.22      0.72 o 
   3  -1   3       36.96       35.64      1.47 o 
   4  -1   3       15.04       15.98      1.23 o 
   5  -1   3       19.47       18.14      3.07 o 
   6  -1   3       23.10       19.21      1.63 o 
   7  -1   3       10.03       10.30      2.20 o 
   8  -1   3       12.96       16.44      3.13 o 
  -7   0   3        1.59        1.04      1.50 o 
  -6   0   3        0.01       -2.55      1.74 o 
  -5   0   3        4.79        3.36      1.39 o 
  -4   0   3        5.58        4.51      1.27 o 
  -3   0   3       32.49       36.84      1.79 o 
  -2   0   3       28.32       24.03      0.95 o 
  -1   0   3       26.86       25.84      0.78 o 
   0   0   3      205.44      260.66      2.75 o 
   1   0   3       19.89       22.27      0.89 o 
   2   0   3       99.29       86.74      1.91 o 
   3   0   3      140.43      135.57      2.67 o 
   4   0   3        8.29        9.29      0.97 o 
   5   0   3        0.26       -0.97      1.50 o 
   6   0   3        5.21        4.40      1.85 o 
   7   0   3        0.46        1.85      1.50 o 
   8   0   3        0.11       -1.04      2.20 o 
  -7   1   3        0.83        1.62      1.50 o 
  -6   1   3        0.01        0.46      1.85 o 
  -5   1   3        0.58        1.27      1.16 o 
  -4   1   3        0.68        0.12      1.39 o 
  -3   1   3        0.09       -0.35      1.16 o 
  -2   1   3        6.95        5.21      1.16 o 
  -1   1   3      239.15      243.27      2.78 o 
   0   1   3      394.10      499.70     14.01 o 
   1   1   3        1.51        2.18      0.36 o 
   2   1   3        6.53        5.12      0.46 o 
   3   1   3       11.37       11.56      0.70 o 
   4   1   3      160.06      175.02      5.04 o 
   5   1   3        0.68        0.12      1.16 o 
   6   1   3       77.95       91.33      5.21 o 
   7   1   3        0.06       -0.93      1.27 o 
   8   1   3        1.02        3.36      2.08 o 
  -7   2   3        1.10       -0.69      1.39 o 
  -6   2   3        0.34       -1.39      0.93 o 
  -5   2   3        0.28       -0.23      1.50 o 
  -4   2   3        2.87        1.74      1.39 o 
  -3   2   3       35.91       30.79      2.43 o 
  -2   2   3       39.49       31.37      2.20 o 
  -1   2   3      403.22      381.32     10.76 o 
   0   2   3      589.42      796.23      9.61 o 
   1   2   3      727.25      681.73      5.45 o 
   2   2   3       26.06       23.99      1.11 o 
   3   2   3      329.67      324.50      7.64 o 
   4   2   3      107.96      117.68      6.37 o 
   5   2   3        0.13        0.46      0.75 o 
   6   2   3       46.81       55.91      4.28 o 
   7   2   3        2.74        2.08      2.20 o 
   8   2   3       13.84       16.09      3.13 o 
  -7   3   3        0.11        0.23      1.85 o 
  -6   3   3        0.23        0.81      1.62 o 
  -5   3   3        5.13        6.02      1.62 o 
  -4   3   3       21.03       20.72      2.31 o 
  -3   3   3        1.29        0.69      0.81 o 
  -2   3   3       34.30       34.38      2.43 o 
  -1   3   3       56.19       56.92      1.92 o 
   0   3   3      448.87      639.39      8.91 o 
   1   3   3       33.01       36.57      1.38 o 
   2   3   3     1053.47     1085.49      8.56 o 
   3   3   3       48.38       46.39      1.97 o 
   4   3   3      605.84      607.28      7.38 o 
   5   3   3       41.92       48.38      2.95 o 
   6   3   3      161.35      187.52      5.17 o 
   7   3   3       18.95       19.58      2.21 o 
   8   3   3        7.23        7.29      2.66 o 
  -7   4   3        0.88        2.55      2.08 o 
  -6   4   3        0.65       -0.12      1.16 o 
  -5   4   3        7.61        6.94      1.74 o 
  -4   4   3        2.05        1.62      1.16 o 
  -3   4   3        1.52        0.81      1.16 o 
  -2   4   3       12.01        9.95      1.50 o 
  -1   4   3       47.67       40.90      1.76 o 
   0   4   3       34.64       42.71      2.43 o 
   1   4   3        0.39        2.43      0.93 o 
   2   4   3      226.54      226.38      7.06 o 
   3   4   3       28.67       28.84      1.51 o 
   4   4   3        1.99        2.15      0.77 o 
   5   4   3       19.75       18.94      1.72 o 
   6   4   3        3.43        4.73      1.43 o 
   7   4   3        1.81        0.86      1.43 o 
   8   4   3        0.00        0.32      1.68 o 
  -6   5   3        0.03       -0.81      1.62 o 
  -5   5   3        0.00        1.50      1.62 o 
  -4   5   3       16.62       17.13      2.43 o 
  -3   5   3        1.39        1.16      1.16 o 
  -2   5   3       22.15       15.86      1.97 o 
  -1   5   3        4.16        3.93      0.86 o 
   0   5   3       76.23       86.46      3.47 o 
   1   5   3       15.75       14.87      1.15 o 
   2   5   3      215.23      197.40      3.32 o 
   3   5   3        0.03        0.39      0.75 o 
   4   5   3       27.60       22.66      1.72 o 
   5   5   3       38.39       35.11      2.32 o 
   6   5   3        0.02        0.06      1.31 o 
   7   5   3        9.04        9.38      2.31 o 
  -5   6   3       24.55       24.77      3.01 o 
  -4   6   3        0.22        0.46      1.50 o 
  -3   6   3      154.00      146.31      5.44 o 
  -2   6   3        4.64        4.75      1.50 o 
  -1   6   3      418.01      407.91      6.54 o 
   0   6   3        5.53        9.76      3.94 o 
   1   6   3     1072.84     1011.66      9.57 o 
   2   6   3       66.68       59.39      2.47 o 
   3   6   3      746.81      738.41      8.87 o 
   4   6   3      141.46      138.02      4.01 o 
   5   6   3      161.10      176.48      4.91 o 
   6   6   3       70.59       73.15      4.86 o 
   7   6   3       24.95       25.12      3.59 o 
  -5   7   3       44.05       53.48      4.98 o 
  -4   7   3        0.45        1.50      1.97 o 
  -3   7   3      233.56      239.48      8.80 o 
  -2   7   3        3.21        4.17      2.08 o 
  -1   7   3      646.91      627.47     12.96 o 
   0   7   3       80.10      102.78      4.98 o 
   1   7   3      591.55      603.40     11.57 o 
   2   7   3      245.28      246.78      7.99 o 
   3   7   3      217.84      230.57      7.76 o 
   4   7   3      100.38       92.14      5.09 o 
   5   7   3       23.60       21.18      2.66 o 
   6   7   3       31.65       34.72      3.82 o 
  -3   8   3        9.38        6.71      2.43 o 
  -2   8   3        0.81        0.23      1.85 o 
  -1   8   3        1.40        1.27      1.85 o 
   0   8   3        1.16        2.43      1.85 o 
   2   8   3        3.55        4.17      1.97 o 
   3   8   3       22.42       24.19      3.13 o 
   4   8   3        0.10        2.89      2.08 o 
   5   8   3       10.94       10.88      2.43 o 
  -1   9   3       28.61       32.53      3.94 o 
   0   9   3       14.26       24.77      3.36 o 
   1   9   3       10.69       12.85      2.89 o 
   2   9   3        6.97        9.14      2.55 o 
   3   9   3        5.12        5.90      2.43 o 
  -1  -8   4        0.33        0.46      1.47 o 
   0  -8   4        0.00        0.35      2.08 o 
   1  -8   4        0.41       -0.58      2.08 o 
   2  -8   4        1.05        1.50      1.97 o 
  -4  -7   4        8.01        7.76      2.66 o 
  -3  -7   4        0.04        1.27      1.97 o 
  -2  -7   4        1.10        1.39      1.74 o 
  -1  -7   4        2.23        2.26      1.39 o 
   0  -7   4        0.05       -0.69      1.16 o 
   1  -7   4        0.03       -0.58      1.97 o 
   2  -7   4        2.39        0.58      1.50 o 
   3  -7   4        0.74        1.27      2.08 o 
   4  -7   4        1.78        1.39      1.62 o 
  -5  -6   4        2.02       -0.12      1.85 o 
  -4  -6   4        2.80        3.24      2.08 o 
  -3  -6   4       16.47       17.25      2.55 o 
  -2  -6   4        8.44        7.24      1.25 o 
  -1  -6   4       21.92       20.96      2.26 o 
   0  -6   4        6.52        8.33      2.08 o 
   1  -6   4        1.33        0.12      1.27 o 
   2  -6   4        5.63        2.66      1.97 o 
   3  -6   4        0.91        0.23      1.85 o 
   4  -6   4       11.18       10.42      2.31 o 
   5  -6   4        0.03       -1.04      1.97 o 
  -6  -5   4        1.97        1.16      1.62 o 
  -5  -5   4        7.25        8.68      2.31 o 
  -4  -5   4        0.16       -0.23      1.50 o 
  -3  -5   4        8.82        8.28      1.36 o 
  -2  -5   4       24.25       23.77      1.80 o 
  -1  -5   4       13.75       15.09      1.68 o 
   0  -5   4       16.74       19.33      2.43 o 
   1  -5   4       15.79       13.66      2.08 o 
   2  -5   4        8.84        5.44      1.62 o 
   3  -5   4       21.44       21.30      2.89 o 
   4  -5   4        1.70        1.97      1.85 o 
   5  -5   4       28.96       29.28      3.47 o 
   6  -5   4        0.44        1.16      1.50 o 
  -6  -4   4        2.16        1.39      2.08 o 
  -5  -4   4        0.07        0.93      1.74 o 
  -4  -4   4        5.57        5.56      1.74 o 
  -3  -4   4       16.06       15.82      1.51 o 
  -2  -4   4        1.84        1.33      0.82 o 
  -1  -4   4       55.88       54.15      2.25 o 
   0  -4   4       12.98       17.25      2.08 o 
   1  -4   4       12.02       11.81      1.74 o 
   2  -4   4        1.97        0.69      1.04 o 
   3  -4   4        4.87        4.51      1.39 o 
   4  -4   4        0.92        0.81      1.50 o 
   5  -4   4       12.38       11.11      2.43 o 
   6  -4   4        0.06       -0.35      1.74 o 
   7  -4   4       19.27       22.34      3.01 o 
  -7  -3   4        0.13       -1.27      1.39 o 
  -6  -3   4        0.02       -0.28      1.22 o 
  -5  -3   4        3.21        2.08      1.16 o 
  -4  -3   4        0.00       -0.45      0.59 o 
  -3  -3   4        0.00       -0.54      0.59 o 
  -2  -3   4        9.49        9.59      0.80 o 
  -1  -3   4       22.80       23.25      1.00 o 
   1  -3   4       88.38       89.88      1.75 o 
   2  -3   4        5.54        5.99      0.79 o 
   3  -3   4       16.60       16.98      1.30 o 
   4  -3   4        3.33        2.64      0.94 o 
   5  -3   4       13.37       15.15      2.84 o 
   6  -3   4        0.72        1.22      1.15 o 
   7  -3   4        0.22        1.30      1.27 o 
  -7  -2   4        0.05       -1.74      1.85 o 
  -6  -2   4        1.93        0.64      1.03 o 
  -5  -2   4        5.59        3.27      1.68 o 
  -4  -2   4        0.24       -0.52      0.66 o 
  -3  -2   4        5.17        4.99      0.99 o 
  -2  -2   4      123.92      111.02      3.33 o 
  -1  -2   4       21.22       19.80      0.86 o 
   0  -2   4      109.25      128.34      2.19 o 
   1  -2   4        6.43        5.95      0.66 o 
   2  -2   4      215.60      193.80      3.31 o 
   3  -2   4       24.04       22.85      1.42 o 
   4  -2   4        4.80        2.69      0.86 o 
   5  -2   4       17.09       16.70      1.56 o 
   6  -2   4       27.10       27.58      1.96 o 
   7  -2   4        1.78        2.89      1.50 o 
   8  -2   4       14.23       14.12      2.66 o 
  -7  -1   4        0.94        0.81      1.50 o 
  -6  -1   4        1.66       -1.39      1.74 o 
  -5  -1   4       16.62       15.33      1.47 o 
  -4  -1   4        1.76        0.65      0.71 o 
  -3  -1   4       13.78       14.68      1.00 o 
  -2  -1   4       15.88       15.01      0.90 o 
  -1  -1   4       43.40       36.98      1.08 o 
   0  -1   4        1.91        2.19      0.53 o 
   1  -1   4       25.69       21.07      1.08 o 
   2  -1   4      453.88      461.70      5.14 o 
   3  -1   4       21.91       20.98      1.30 o 
   4  -1   4      360.54      389.31      8.22 o 
   5  -1   4       17.19       16.49      1.47 o 
   6  -1   4      163.39      185.97      4.63 o 
   7  -1   4        9.02       10.07      2.20 o 
   8  -1   4       29.55       34.61      3.94 o 
  -7   0   4        0.03       -1.39      1.85 o 
  -6   0   4        1.55        0.69      1.74 o 
  -5   0   4        5.24        1.50      1.74 o 
  -4   0   4       23.52       24.54      2.55 o 
  -3   0   4        0.96        1.34      0.75 o 
  -2   0   4        3.84        4.32      0.61 o 
  -1   0   4      237.77      218.40      2.26 o 
   1   0   4       86.76       77.75      1.92 o 
   2   0   4      622.46      646.52      6.04 o 
   3   0   4        1.32        1.74      0.69 o 
   4   0   4      197.96      216.64      4.08 o 
   5   0   4        3.65        3.04      1.74 o 
   6   0   4       12.81       12.27      2.43 o 
   7   0   4        0.12       -1.39      1.27 o 
   8   0   4        9.89       13.54      3.13 o 
  -7   1   4        1.69        1.74      2.31 o 
  -6   1   4        0.00        1.27      1.85 o 
  -5   1   4       35.25       37.50      3.59 o 
  -4   1   4        3.61        2.08      1.50 o 
  -3   1   4      213.64      208.69      6.02 o 
  -2   1   4       50.17       43.44      1.76 o 
  -1   1   4      238.70      218.48      3.78 o 
   0   1   4        5.49        3.98      1.10 o 
   1   1   4      560.85      538.95      5.13 o 
   2   1   4      873.00      821.31      6.54 o 
   3   1   4      275.53      285.55      5.09 o 
   4   1   4      154.81      162.20      3.08 o 
   5   1   4      123.04      136.47      5.79 o 
   6   1   4        0.13        3.59      2.08 o 
   7   1   4        8.67       11.34      2.89 o 
   8   1   4        0.52        1.74      2.55 o 
  -7   2   4        0.18       -1.16      1.97 o 
  -6   2   4        1.12        2.20      1.39 o 
  -5   2   4        5.15        5.90      1.74 o 
  -4   2   4       66.71       60.54      3.70 o 
  -3   2   4       15.28       13.20      1.74 o 
  -2   2   4       65.64       65.98      3.36 o 
  -1   2   4      243.61      238.13      7.06 o 
   0   2   4       86.74      115.88      4.11 o 
   1   2   4      127.46      107.85      2.61 o 
   2   2   4      444.17      440.84      7.19 o 
   3   2   4        0.22        0.06      0.35 o 
   4   2   4      141.72      140.28      9.06 o 
   5   2   4       94.52      105.60      3.65 o 
   6   2   4       40.98       46.88      4.05 o 
   7   2   4       28.45       33.57      4.05 o 
   8   2   4        0.40       -1.27      2.43 o 
  -7   3   4        1.13        1.27      1.62 o 
  -6   3   4       10.17       10.76      2.43 o 
  -5   3   4       14.37       16.09      2.78 o 
  -4   3   4       55.73       43.64      3.24 o 
  -3   3   4      106.17      106.84      4.51 o 
  -2   3   4      619.23      590.55     10.19 o 
  -1   3   4      107.38      121.84      5.56 o 
   0   3   4     1582.23     2227.93     20.37 o 
   1   3   4      764.02      779.84     10.30 o 
   2   3   4     1604.34     1652.87     11.33 o 
   3   3   4      901.29      972.37     14.99 o 
   4   3   4      171.76      176.45      5.85 o 
   5   3   4      180.05      201.57      4.72 o 
   6   3   4        0.35        0.11      1.18 o 
   7   3   4       29.51       35.65      4.17 o 
   8   3   4        0.27        0.35      1.85 o 
  -6   4   4        9.79        9.14      1.97 o 
  -5   4   4        1.31        1.74      1.74 o 
  -4   4   4       29.65       23.96      2.78 o 
  -3   4   4        1.03        0.81      1.27 o 
  -2   4   4      146.88      135.08      4.98 o 
  -1   4   4       30.79       32.14      1.72 o 
   0   4   4      162.00      207.88      5.67 o 
   1   4   4       59.45       66.44      3.24 o 
   2   4   4       90.37       85.60      2.47 o 
   3   4   4       15.66       15.18      1.25 o 
   4   4   4       68.24       65.62      2.49 o 
   5   4   4        6.97        7.09      1.33 o 
   6   4   4       18.88       22.49      2.12 o 
   7   4   4        2.04        1.50      1.50 o 
   8   4   4        3.29        3.41      1.88 o 
  -6   5   4        0.25       -0.69      1.27 o 
  -5   5   4        1.30        1.39      1.85 o 
  -4   5   4        2.49        3.47      1.85 o 
  -3   5   4        1.00        1.39      1.39 o 
  -2   5   4       32.56       28.82      2.66 o 
  -1   5   4       10.95        9.74      1.15 o 
   0   5   4      125.42      145.61      4.86 o 
   1   5   4        4.27        3.94      1.27 o 
   2   5   4       52.43       42.68      2.49 o 
   3   5   4       16.26       18.02      1.51 o 
   4   5   4        6.28        6.35      1.91 o 
   5   5   4        0.11       -0.14      0.86 o 
   6   5   4        0.80       -0.15      1.22 o 
   7   5   4        1.88        2.66      1.63 o 
  -5   6   4       35.50       39.70      4.05 o 
  -4   6   4        2.80        3.59      1.39 o 
  -3   6   4       90.64       86.81      4.63 o 
  -2   6   4       30.23       30.67      2.89 o 
  -1   6   4      185.88      198.12      4.58 o 
   0   6   4      104.06      134.62      4.98 o 
   1   6   4       36.25       37.62      2.89 o 
   2   6   4      187.73      188.67      4.38 o 
   3   6   4        0.13        0.35      0.98 o 
   4   6   4       36.97       32.63      2.17 o 
   5   6   4        2.53        1.48      1.03 o 
   6   6   4        6.14        3.82      2.08 o 
   7   6   4        1.52        3.68      1.53 o 
  -1   7   4       95.28       84.73      4.75 o 
   0   7   4      236.81      308.93      8.57 o 
   1   7   4       19.27       16.74      1.64 o 
   2   7   4       62.23       53.71      2.58 o 
   3   7   4        0.03        0.97      1.10 o 
   4   7   4       15.89       16.36      1.84 o 
   5   7   4        0.61       -0.18      1.27 o 
   6   7   4        0.11        0.23      1.97 o 
  -3   8   4        0.55        0.69      1.97 o 
  -2   8   4        2.24        3.24      1.97 o 
  -1   8   4       11.04       11.46      2.20 o 
   0   8   4        0.28        1.62      1.39 o 
   2   8   4        0.43        0.93      1.27 o 
   3   8   4       13.32       12.96      2.55 o 
   4   8   4        1.01        3.01      2.08 o 
   5   8   4        6.19        7.18      2.43 o 
  -1   9   4        7.12        5.44      2.43 o 
   0   9   4        0.37        0.46      2.20 o 
   1   9   4       12.00       17.25      3.13 o 
   2   9   4        0.51        1.97      1.50 o 
   3   9   4        2.75        1.85      2.08 o 
  -3  -7   5        0.21        0.00      1.39 o 
  -2  -7   5        3.06        3.54      1.28 o 
  -1  -7   5        1.67        2.71      1.35 o 
   0  -7   5        5.66        5.56      2.31 o 
   1  -7   5        0.09       -0.46      1.85 o 
   2  -7   5        2.38        4.17      2.31 o 
   3  -7   5        0.16        0.12      1.62 o 
  -4  -6   5        0.59        2.55      1.85 o 
  -3  -6   5        0.80        0.81      1.74 o 
  -2  -6   5        1.61        0.69      1.06 o 
  -1  -6   5        4.06        5.62      1.35 o 
   0  -6   5       11.59       14.12      2.55 o 
   1  -6   5        3.05        3.01      1.50 o 
   2  -6   5        8.85        7.52      1.97 o 
   3  -6   5        3.09        3.82      1.85 o 
   4  -6   5        0.40        0.12      1.50 o 
   5  -6   5        0.00       -1.04      1.50 o 
  -5  -5   5        0.68        0.35      1.85 o 
  -4  -5   5        2.59        3.24      1.85 o 
  -3  -5   5        0.09        0.63      0.92 o 
  -2  -5   5        0.00       -0.08      0.94 o 
  -1  -5   5        5.03        4.53      1.18 o 
   0  -5   5        4.56        4.40      1.50 o 
   1  -5   5       67.31       68.29      4.40 o 
   2  -5   5        0.96        0.00      1.27 o 
   3  -5   5       93.80       99.08      5.67 o 
   4  -5   5        3.57        5.09      1.85 o 
   5  -5   5       82.06       81.72      5.32 o 
   6  -5   5       12.51       14.12      2.66 o 
  -6  -4   5        0.58        0.00      2.08 o 
  -5  -4   5        4.89        4.51      2.08 o 
  -4  -4   5        1.57        1.97      1.50 o 
  -3  -4   5        0.25       -0.69      0.90 o 
  -2  -4   5        6.01        7.27      1.22 o 
  -1  -4   5       41.86       42.20      2.12 o 
   0  -4   5       13.67       21.41      2.43 o 
   1  -4   5      189.03      160.43      5.79 o 
   2  -4   5        1.13        3.36      1.74 o 
   3  -4   5      410.60      450.84     10.88 o 
   4  -4   5       22.02       22.57      2.66 o 
   5  -4   5      167.32      185.43      7.52 o 
   6  -4   5       41.86       44.10      4.17 o 
   7  -4   5       36.86       39.59      4.28 o 
  -6  -3   5        1.31        2.09      1.22 o 
  -5  -3   5        2.31        1.87      1.17 o 
  -4  -3   5       18.21       17.60      1.36 o 
  -3  -3   5        0.17       -0.99      0.66 o 
  -2  -3   5       42.17       38.36      1.45 o 
  -1  -3   5       17.85       16.43      0.95 o 
   0  -3   5      135.98      180.68      5.56 o 
   1  -3   5       38.39       32.53      2.66 o 
   2  -3   5       10.37        8.33      1.50 o 
   3  -3   5        7.68        6.13      1.50 o 
   4  -3   5        4.13        3.24      1.62 o 
   5  -3   5        7.36        6.25      1.62 o 
   6  -3   5        0.14       -0.69      1.62 o 
   7  -3   5        2.19        1.74      1.97 o 
  -6  -2   5        7.05        6.15      1.43 o 
  -5  -2   5        0.08       -0.33      0.77 o 
  -4  -2   5       10.93       10.13      1.05 o 
  -3  -2   5        2.14        2.09      0.70 o 
  -2  -2   5       14.30       11.66      0.86 o 
  -1  -2   5       26.70       23.58      1.06 o 
   0  -2   5       80.70       88.02      1.68 o 
   1  -2   5       18.94       16.29      1.22 o 
   2  -2   5       14.52       16.36      1.14 o 
   3  -2   5       23.12       23.09      1.43 o 
   4  -2   5       30.42       31.88      1.83 o 
   5  -2   5        6.55        5.62      1.23 o 
   6  -2   5        8.69        9.20      1.47 o 
   7  -2   5        8.43       10.30      2.55 o 
   8  -2   5        1.49        1.85      2.31 o 
  -7  -1   5        1.11       -1.16      1.85 o 
  -6  -1   5        0.01        0.69      1.27 o 
  -5  -1   5       15.73       10.88      1.97 o 
  -4  -1   5        0.58        0.80      0.71 o 
  -3  -1   5        6.37        7.64      0.81 o 
  -2  -1   5       99.95      109.71      2.21 o 
  -1  -1   5       28.51       31.46      1.13 o 
   0  -1   5      774.28     1150.67     21.93 o 
   1  -1   5       30.95       28.14      1.35 o 
   2  -1   5      962.57     1047.87     16.49 o 
   3  -1   5      382.98      390.40      5.44 o 
   4  -1   5      272.59      292.60      8.97 o 
   5  -1   5       82.39       87.05      3.06 o 
   6  -1   5       17.74       15.02      1.66 o 
   7  -1   5        9.49        9.95      2.66 o 
   8  -1   5        4.04        3.13      2.43 o 
  -7   0   5        2.24        0.46      1.74 o 
  -6   0   5       15.72       10.07      2.08 o 
  -5   0   5        5.45        4.28      1.85 o 
  -4   0   5      175.87      181.26      6.71 o 
  -3   0   5       12.73       12.03      1.31 o 
  -2   0   5      845.92      902.82      8.12 o 
  -1   0   5      229.68      222.21      2.37 o 
   0   0   5     3070.61     4139.24     17.42 o 
   1   0   5      467.72      477.00      8.10 o 
   2   0   5      959.18     1023.21      8.54 o 
   3   0   5      162.63      170.45      3.43 o 
   4   0   5      214.37      231.51      4.25 o 
   5   0   5       17.46       18.05      1.53 o 
   6   0   5       59.89       68.06      4.63 o 
   7   0   5        0.64        0.58      1.39 o 
   8   0   5        2.20        2.78      2.55 o 
  -7   1   5        2.26        2.66      1.74 o 
  -6   1   5        4.78        3.24      1.62 o 
  -5   1   5        0.03        0.46      1.39 o 
  -4   1   5       26.26       23.84      2.78 o 
  -3   1   5        0.12        0.12      0.81 o 
  -2   1   5        5.98        4.68      1.04 o 
  -1   1   5       23.07       19.90      1.33 o 
   0   1   5      391.62      474.41     18.52 o 
   1   1   5      196.49      196.47      3.33 o 
   2   1   5       35.05       27.31      2.08 o 
   3   1   5      186.01      181.56      3.88 o 
   4   1   5       11.90        9.49      1.00 o 
   5   1   5        4.20        4.51      1.39 o 
   6   1   5        3.20        6.71      2.31 o 
   7   1   5        5.30        7.41      2.20 o 
   8   1   5        2.78        2.66      2.66 o 
  -7   2   5        1.27        1.39      1.74 o 
  -6   2   5        1.98        0.46      1.85 o 
  -5   2   5        2.68        2.08      1.50 o 
  -4   2   5       26.49       27.20      2.78 o 
  -3   2   5        8.90        9.14      1.62 o 
  -2   2   5       62.46       60.88      3.36 o 
  -1   2   5      101.13       95.23      2.25 o 
   0   2   5       85.56      103.02      2.57 o 
   1   2   5       15.34       14.45      0.61 o 
   2   2   5       49.40       45.29      1.14 o 
   3   2   5       80.13       80.10      2.16 o 
   4   2   5       61.81       59.26      1.69 o 
   5   2   5        5.19        3.24      1.50 o 
   6   2   5       55.70       67.02      4.63 o 
   7   2   5        3.08        2.78      1.74 o 
   8   2   5        5.18        8.22      3.01 o 
  -6   3   5        8.92        7.29      2.08 o 
  -5   3   5       17.45       17.94      2.89 o 
  -4   3   5       41.46       46.76      3.94 o 
  -3   3   5       77.24       74.77      4.28 o 
  -2   3   5      137.69      135.43      5.09 o 
  -1   3   5      545.71      534.66      9.66 o 
   0   3   5      225.97      296.32      6.94 o 
   1   3   5      371.33      387.02      4.52 o 
   2   3   5       15.05       17.90      1.11 o 
   3   3   5       52.25       51.49      1.92 o 
   4   3   5        2.35        2.18      0.92 o 
   5   3   5        0.32        1.50      0.98 o 
   6   3   5        0.00       -0.58      1.06 o 
   7   3   5        0.45        1.27      2.31 o 
   8   3   5        1.09        0.93      2.66 o 
  -6   4   5        9.83        8.33      2.55 o 
  -5   4   5       23.98       21.18      2.78 o 
  -4   4   5       37.67       36.58      3.47 o 
  -3   4   5       54.64       50.58      3.59 o 
  -2   4   5        0.10        0.12      0.93 o 
  -1   4   5       44.92       43.69      2.17 o 
   0   4   5       74.61       85.08      3.82 o 
   1   4   5       18.22       14.07      1.11 o 
   2   4   5        4.65        2.66      0.87 o 
   3   4   5       92.99       85.59      3.99 o 
   4   4   5        2.88        4.86      1.00 o 
   5   4   5        4.04        4.62      1.10 o 
   6   4   5        1.21        1.88      1.30 o 
   7   4   5        2.02        2.24      1.50 o 
   8   4   5        0.91       -1.16      2.66 o 
  -5   5   5        4.47        6.60      1.97 o 
  -4   5   5       15.85       16.67      2.66 o 
  -3   5   5        7.94        6.48      1.85 o 
  -2   5   5       46.59       42.36      3.24 o 
  -1   5   5       12.41       12.47      1.43 o 
   0   5   5       72.72       89.82      4.05 o 
   1   5   5        1.76        3.01      1.27 o 
   2   5   5        8.54        7.41      1.05 o 
   3   5   5        0.25       -0.18      0.64 o 
   4   5   5        1.18        1.04      0.93 o 
   5   5   5        1.81        3.30      1.22 o 
   6   5   5        3.16        2.74      1.35 o 
   7   5   5        0.50        1.35      1.55 o 
  -5   6   5        7.02        5.79      2.31 o 
  -4   6   5        0.32        1.16      1.50 o 
  -3   6   5        2.25        2.55      1.39 o 
  -2   6   5        0.06       -1.74      1.27 o 
  -1   6   5        8.49        9.30      1.35 o 
   0   6   5        0.09       -0.46      1.16 o 
   1   6   5       10.18       11.34      1.97 o 
   2   6   5       16.32       18.02      1.55 o 
   3   6   5        9.63        7.33      1.27 o 
   4   6   5        0.01       -0.23      1.02 o 
   5   6   5        1.33        1.29      1.18 o 
   6   6   5        0.02       -0.84      1.07 o 
   7   6   5        0.24        0.71      1.55 o 
  -4   7   5       31.32       38.89      4.17 o 
  -3   7   5        6.88        6.83      2.08 o 
  -2   7   5       15.44       12.62      2.31 o 
  -1   7   5        1.80        1.97      1.14 o 
   0   7   5        2.28        1.39      1.05 o 
   1   7   5        8.32        6.71      1.85 o 
   2   7   5        0.00        0.17      1.02 o 
   3   7   5        7.67        6.54      1.20 o 
   4   7   5        4.57        5.76      1.43 o 
   5   7   5        1.11        0.80      1.08 o 
   6   7   5        0.75        0.21      1.33 o 
  -3   8   5        2.76        1.50      2.20 o 
  -2   8   5        7.78        8.80      2.43 o 
  -1   8   5        0.30       -1.62      1.50 o 
   0   8   5        3.92        2.78      1.39 o 
   2   8   5        7.93       11.46      2.31 o 
   3   8   5        0.94        1.74      1.74 o 
   4   8   5        7.79        9.03      2.43 o 
   5   8   5        1.90        3.13      1.62 o 
  -1   9   5        4.79        5.56      2.31 o 
   1   9   5        0.19        0.46      1.97 o 
   2   9   5        2.82        5.56      1.85 o 
   3   9   5        0.31        2.20      2.08 o 
  -2  -7   6        1.13        0.57      1.35 o 
  -1  -7   6        0.44        1.39      1.39 o 
   0  -7   6        2.73        6.59      1.68 o 
   1  -7   6        0.01        0.58      1.62 o 
   2  -7   6        2.52        5.21      2.43 o 
  -3  -6   6        3.70        2.78      1.62 o 
  -2  -6   6        8.72        7.37      1.79 o 
  -1  -6   6       11.71       13.20      1.72 o 
   0  -6   6        2.27        2.66      1.85 o 
   1  -6   6       20.59       18.29      2.66 o 
   2  -6   6        2.19        1.62      1.50 o 
   3  -6   6       13.87       12.73      2.78 o 
   4  -6   6        1.74        1.85      2.43 o 
  -4  -5   6        6.81        3.70      1.97 o 
  -3  -5   6       21.75       17.55      1.84 o 
  -2  -5   6        0.42        1.10      1.56 o 
  -1  -5   6       74.25       68.89      3.03 o 
   0  -5   6        0.17        1.50      1.74 o 
   1  -5   6       93.52       84.96      4.98 o 
   2  -5   6       26.77       26.39      2.89 o 
   3  -5   6      102.74      105.45      5.79 o 
   4  -5   6       49.18       44.79      4.40 o 
   5  -5   6       26.16       29.17      3.70 o 
  -5  -4   6       59.03       56.25      4.28 o 
  -4  -4   6        1.53        1.04      1.62 o 
  -3  -4   6      223.44      223.61      9.90 o 
  -2  -4   6       66.82       68.12      2.86 o 
  -1  -4   6      704.93      705.84      8.83 o 
   1  -4   6      875.42      886.40     14.93 o 
   2  -4   6      530.60      522.84     11.57 o 
   3  -4   6      271.54      279.42      8.68 o 
   4  -4   6      334.61      388.34     11.00 o 
   5  -4   6       45.66       49.66      4.28 o 
   6  -4   6       64.69       68.75      5.21 o 
  -6  -3   6        0.37        1.04      1.74 o 
  -5  -3   6       35.62       33.91      3.47 o 
  -4  -3   6        7.26        5.96      1.43 o 
  -3  -3   6      135.25      138.03      4.57 o 
  -2  -3   6       44.70       46.00      2.21 o 
  -1  -3   6       91.27       81.44      2.69 o 
   0  -3   6      268.68      361.25      8.57 o 
   1  -3   6        7.03        5.44      1.39 o 
   2  -3   6      132.62      124.66      5.21 o 
   3  -3   6        8.65        8.33      1.97 o 
   4  -3   6       33.46       27.43      2.78 o 
   5  -3   6        5.53        6.37      2.20 o 
   6  -3   6       10.51       12.39      2.66 o 
  -6  -2   6        0.18       -0.23      1.74 o 
  -5  -2   6        0.00       -0.85      0.88 o 
  -4  -2   6        1.45        0.98      0.77 o 
  -3  -2   6        4.81        5.07      0.90 o 
  -2  -2   6        0.01       -0.32      0.56 o 
  -1  -2   6       81.47       78.41      1.89 o 
   0  -2   6       70.18       89.51      2.11 o 
   1  -2   6      130.85      124.55      2.92 o 
   2  -2   6       45.21       42.28      1.83 o 
   3  -2   6        8.81        9.86      1.06 o 
   4  -2   6       15.82       14.06      1.35 o 
   5  -2   6       14.84       16.25      1.68 o 
   6  -2   6        2.59        2.46      1.25 o 
   7  -2   6        6.35        9.14      2.43 o 
  -6  -1   6        8.89        6.02      1.85 o 
  -5  -1   6        0.00       -1.08      1.10 o 
  -4  -1   6       81.69       88.83      2.62 o 
  -3  -1   6        0.11        0.01      0.68 o 
  -2  -1   6      169.58      182.91      3.51 o 
  -1  -1   6      193.91      195.58      3.07 o 
   1  -1   6      259.39      264.55      4.28 o 
   2  -1   6        6.49        9.96      1.05 o 
   3  -1   6       29.12       28.92      1.59 o 
   4  -1   6        0.00        0.31      0.66 o 
   5  -1   6        1.27        0.49      0.97 o 
   6  -1   6        7.89        7.99      2.08 o 
   7  -1   6        0.76        2.89      1.97 o 
   8  -1   6        0.69        1.39      1.74 o 
  -6   0   6       34.01       31.83      3.36 o 
  -5   0   6       22.00       23.50      2.78 o 
  -4   0   6      144.26      149.85      7.87 o 
  -3   0   6      232.18      225.92     23.50 o 
  -2   0   6      258.74      254.17      6.42 o 
  -1   0   6      383.20      427.39      5.56 o 
   0   0   6       44.77       55.17      1.68 o 
   1   0   6      215.20      241.76      4.13 o 
   2   0   6      146.97      132.68      3.14 o 
   3   0   6        4.94        5.54      1.22 o 
   4   0   6       24.77       22.22      1.51 o 
   5   0   6        0.79       -0.22      0.94 o 
   6   0   6        0.01       -1.16      1.16 o 
   7   0   6        0.00        1.50      1.39 o 
   8   0   6        0.04       -0.35      1.62 o 
  -6   1   6        3.02        1.62      1.50 o 
  -4   1   6       13.85       14.93      2.78 o 
  -3   1   6        0.01       -0.09      0.77 o 
  -2   1   6       17.29       15.76      1.38 o 
  -1   1   6      107.44      106.82      2.46 o 
   1   1   6       53.77       52.10      1.91 o 
   2   1   6       30.09       37.77      1.91 o 
   3   1   6       23.29       21.49      1.97 o 
   4   1   6       11.97       11.25      1.22 o 
   5   1   6        0.15       -1.74      1.39 o 
   6   1   6       10.57       15.28      2.78 o 
   7   1   6        0.00        0.58      1.62 o 
   8   1   6        0.26        0.46      2.31 o 
  -6   2   6        3.11        4.86      2.31 o 
  -5   2   6       11.91       15.51      2.55 o 
  -4   2   6        6.18        6.25      1.97 o 
  -3   2   6      122.11      115.52      5.21 o 
  -2   2   6       41.13       40.51      3.01 o 
  -1   2   6       29.19       28.95      1.42 o 
   0   2   6       33.69       32.46      1.58 o 
   1   2   6       24.53       19.21      0.84 o 
   2   2   6      221.31      207.71      6.18 o 
   3   2   6       10.63       11.55      1.07 o 
   4   2   6       59.23       54.39      1.80 o 
   5   2   6        1.08        1.50      1.74 o 
   6   2   6        0.24        1.04      1.50 o 
   7   2   6        0.05       -2.20      2.08 o 
   8   2   6        0.00       -1.97      1.85 o 
  -6   3   6        0.22        0.23      1.50 o 
  -5   3   6       13.98       12.85      2.66 o 
  -4   3   6        8.51        9.84      2.20 o 
  -3   3   6       41.70       37.27      3.36 o 
  -2   3   6        3.90        4.75      1.62 o 
  -1   3   6       28.45       28.94      1.80 o 
   0   3   6        9.07       11.00      1.85 o 
   1   3   6       14.45       16.40      0.84 o 
   2   3   6       33.65       28.27      1.04 o 
   3   3   6        0.14       -0.47      0.39 o 
   4   3   6        1.99        1.39      1.16 o 
   5   3   6        0.97        0.23      0.86 o 
   6   3   6        0.83        0.93      2.08 o 
   7   3   6        0.00        0.69      2.31 o 
   8   3   6        3.00        5.67      2.55 o 
  -6   4   6        0.26        1.39      1.74 o 
  -5   4   6       11.62       11.00      2.55 o 
  -4   4   6       18.71       20.14      2.78 o 
  -3   4   6       16.00       12.96      2.20 o 
  -2   4   6        4.25        3.82      1.74 o 
  -1   4   6        5.49        4.45      1.18 o 
   0   4   6        0.56        0.23      0.81 o 
   1   4   6        0.37        0.51      0.66 o 
   2   4   6        0.38       -0.05      0.53 o 
   3   4   6       16.33       13.94      1.22 o 
   4   4   6        5.86        6.36      1.10 o 
   5   4   6        1.03        1.34      1.56 o 
   6   4   6        0.03       -0.56      1.14 o 
   7   4   6        5.13        7.78      1.83 o 
   8   4   6        0.00        0.23      2.78 o 
  -5   5   6        2.48        2.08      2.08 o 
  -4   5   6        6.55        8.33      2.20 o 
  -3   5   6       21.70       21.41      2.89 o 
  -2   5   6        1.44        1.97      1.62 o 
  -1   5   6        4.14        3.80      1.14 o 
   0   5   6       19.46       20.49      2.43 o 
   1   5   6        2.10        2.60      0.83 o 
   2   5   6       17.15       15.11      1.30 o 
   3   5   6        4.67        5.73      1.14 o 
   4   5   6       21.84       20.48      1.64 o 
   5   5   6        9.32       11.86      1.58 o 
   6   5   6        0.71       -0.79      0.83 o 
   7   5   6        0.06        0.14      1.45 o 
  -4   6   6        3.36        3.13      2.08 o 
  -3   6   6        0.43       -0.46      1.16 o 
  -2   6   6        4.38        3.36      1.85 o 
  -1   6   6        1.25        0.93      1.15 o 
   0   6   6       11.02       11.11      2.08 o 
   1   6   6        7.80        9.05      1.91 o 
   2   6   6       33.73       30.66      1.91 o 
   3   6   6        0.60        0.70      0.92 o 
   4   6   6        0.57        0.06      0.80 o 
   5   6   6        1.15        0.61      1.17 o 
   6   6   6        0.01       -0.56      1.25 o 
   7   6   6       10.00       12.04      2.78 o 
  -4   7   6        1.42       -0.58      2.20 o 
  -3   7   6        0.66        0.93      1.85 o 
  -2   7   6        1.64        0.81      1.85 o 
  -1   7   6        0.46        0.98      1.23 o 
   1   7   6        0.20        1.50      1.27 o 
   2   7   6       12.78       12.47      1.55 o 
   3   7   6        0.71        0.91      1.14 o 
   4   7   6        6.03        5.14      1.22 o 
   5   7   6        1.81        0.76      1.30 o 
   6   7   6        1.54        1.99      1.38 o 
   1   8   6        0.75        1.39      1.85 o 
   2   8   6        1.04        0.81      1.16 o 
   3   8   6        1.77        1.39      1.85 o 
   4   8   6        2.78        5.21      2.20 o 
   5   8   6        5.20        7.64      2.43 o 
   1   9   6        2.75        4.98      2.31 o 
   2   9   6       15.86       23.96      3.24 o 
   3   9   6        4.49        4.86      2.31 o 
  -2  -6   7        0.02       -0.58      1.27 o 
  -1  -6   7       13.72       14.96      1.88 o 
   0  -6   7       12.14       18.87      2.09 o 
   1  -6   7       10.21       13.31      2.78 o 
   2  -6   7       14.19       17.48      3.01 o 
   3  -6   7        0.05        1.74      2.20 o 
   4  -6   7        3.23        3.94      2.55 o 
  -3  -5   7        2.84        2.55      1.97 o 
  -2  -5   7        7.52        6.95      1.47 o 
  -1  -5   7        2.46        2.34      1.05 o 
   0  -5   7       21.80       25.20      2.00 o 
   1  -5   7        2.22        4.63      2.08 o 
   2  -5   7       23.64       22.11      2.89 o 
   3  -5   7        2.80        1.16      1.97 o 
   4  -5   7       13.36       13.77      2.89 o 
   5  -5   7        0.89       -0.12      1.62 o 
  -3  -4   7       96.08       93.99      5.09 o 
  -2  -4   7      257.32      250.40      5.42 o 
  -1  -4   7       55.91       55.15      2.73 o 
   0  -4   7      394.82      576.58      8.25 o 
   1  -4   7        3.66       12.73      2.55 o 
   2  -4   7      134.38      136.93      6.25 o 
   3  -4   7        0.00       -1.27      1.16 o 
   4  -4   7        7.00        7.18      1.97 o 
   5  -4   7        0.02       -0.69      2.08 o 
   6  -4   7        0.54       -0.46      2.20 o 
  -4  -3   7       84.91       97.34      5.32 o 
  -3  -3   7        0.98        1.04      1.50 o 
  -2  -3   7      152.55      147.93      6.02 o 
  -1  -3   7       13.07       10.78      1.33 o 
   0  -3   7       21.31       29.27      3.41 o 
   1  -3   7       36.77       38.66      3.13 o 
   2  -3   7        1.59       -1.62      1.62 o 
   3  -3   7        0.27        0.12      1.16 o 
   4  -3   7        1.15        0.81      1.27 o 
   5  -3   7        0.05        0.69      1.74 o 
   6  -3   7        2.02        1.74      1.62 o 
  -5  -2   7        0.02        0.68      1.33 o 
  -4  -2   7        3.14        5.11      1.56 o 
  -3  -2   7       25.12       24.87      1.97 o 
  -2  -2   7       38.77       29.79      2.31 o 
  -1  -2   7       21.01       20.30      1.33 o 
   0  -2   7       79.85      103.98      1.89 o 
   1  -2   7       10.94       10.07      1.05 o 
   2  -2   7       45.89       46.41      3.13 o 
   3  -2   7       29.98       28.48      1.85 o 
   4  -2   7       12.34       10.19      1.38 o 
   5  -2   7        0.58        0.98      1.06 o 
   6  -2   7        7.98       10.08      1.64 o 
  -5  -1   7        0.54       -0.14      0.98 o 
  -4  -1   7        6.27        4.80      1.31 o 
  -3  -1   7       21.78       20.03      1.64 o 
  -2  -1   7        2.93        2.43      0.86 o 
  -1  -1   7        0.38       -0.18      0.69 o 
   0  -1   7       48.20       65.63      3.59 o 
   1  -1   7       22.75       23.75      1.47 o 
   2  -1   7        0.02       -0.09      0.72 o 
   3  -1   7       23.55       25.71      1.72 o 
   4  -1   7        4.19        3.07      0.98 o 
   5  -1   7        4.64        4.08      1.18 o 
   6  -1   7        0.11        0.58      1.62 o 
   7  -1   7        0.01        1.50      2.08 o 
  -6   0   7        8.62        5.90      2.31 o 
  -5   0   7        2.57        1.16      1.97 o 
  -4   0   7        0.20        0.50      1.10 o 
  -3   0   7        0.44        0.12      0.98 o 
  -2   0   7        0.00       -0.19      0.86 o 
  -1   0   7       30.29       30.47      1.42 o 
   0   0   7       44.01       49.23      2.13 o 
   1   0   7      110.06      122.54      3.76 o 
   2   0   7        4.87        6.42      0.98 o 
   3   0   7       24.05       25.34      1.63 o 
   4   0   7        2.86        2.07      0.89 o 
   5   0   7       25.68       26.63      1.80 o 
   6   0   7        0.01        1.62      1.39 o 
   7   0   7        3.65        5.32      1.97 o 
   8   0   7        0.08       -0.46      2.31 o 
  -6   1   7        0.30        0.58      2.08 o 
  -5   1   7        0.01       -0.69      1.27 o 
  -4   1   7       18.46       20.49      2.78 o 
  -3   1   7        6.54        5.88      1.20 o 
  -2   1   7       27.65       26.09      1.76 o 
  -1   1   7       41.74       41.55      1.73 o 
   0   1   7       38.10       47.45      2.09 o 
   1   1   7       72.09       74.27      2.78 o 
   2   1   7        2.53        1.53      0.72 o 
   3   1   7       13.53       15.73      1.28 o 
   4   1   7        2.80        2.47      0.81 o 
   5   1   7       22.49       21.99      2.78 o 
   6   1   7       11.40       14.24      2.78 o 
   7   1   7        3.11        6.02      2.55 o 
   8   1   7        3.87        4.05      2.31 o 
  -6   2   7        0.00       -1.39      1.50 o 
  -5   2   7        0.23       -1.39      1.85 o 
  -4   2   7        0.13       -0.58      1.74 o 
  -3   2   7       32.21       31.48      3.13 o 
  -2   2   7       11.64       11.54      1.74 o 
  -1   2   7       52.01       56.44      2.04 o 
   0   2   7      175.55      217.76     15.22 o 
   1   2   7      171.39      160.31      3.61 o 
   2   2   7       17.55       14.08      1.20 o 
   3   2   7      122.81      126.29      3.94 o 
   4   2   7        0.63        0.19      0.58 o 
   5   2   7       39.02       39.70      3.47 o 
   6   2   7        8.11        8.57      2.08 o 
   7   2   7       12.94       14.01      2.78 o 
   8   2   7       27.13       42.60      4.86 o 
  -5   3   7        2.62       -0.23      1.39 o 
  -4   3   7       11.66        7.87      1.85 o 
  -3   3   7        8.99       11.23      2.43 o 
  -2   3   7       10.19       10.19      1.97 o 
  -1   3   7        0.52        1.52      1.10 o 
   0   3   7        5.40        7.17      1.18 o 
   1   3   7        2.18        1.79      0.74 o 
   2   3   7       30.94       23.94      1.43 o 
   3   3   7        6.08        7.25      0.72 o 
   4   3   7        5.50        5.90      1.27 o 
   5   3   7       25.97       23.73      2.78 o 
   6   3   7       16.55       13.31      2.55 o 
   7   3   7        0.01        1.27      2.20 o 
   8   3   7        9.71        9.03      3.47 o 
  -5   4   7        0.21        1.27      1.97 o 
  -4   4   7        0.36        0.12      1.27 o 
  -3   4   7        1.99        1.39      1.50 o 
  -2   4   7        0.01       -1.56      1.04 o 
  -1   4   7        1.56        0.68      0.94 o 
   0   4   7        1.01        0.69      1.27 o 
   1   4   7        9.86        7.76      1.62 o 
   2   4   7        0.30        0.69      1.04 o 
   3   4   7       18.25       15.28      1.24 o 
   4   4   7        0.77        1.99      0.94 o 
   5   4   7        0.99        1.21      1.08 o 
   6   4   7        0.43        0.62      1.25 o 
   7   4   7        9.46        9.95      2.55 o 
  -5   5   7        0.06        0.23      1.50 o 
  -4   5   7        5.86        3.36      2.08 o 
  -3   5   7        0.50       -0.23      1.85 o 
  -2   5   7       13.85       12.62      2.55 o 
  -1   5   7        2.39        2.74      1.05 o 
   0   5   7        6.07        6.48      1.97 o 
   1   5   7       33.60       28.94      2.89 o 
   2   5   7        9.35        7.29      1.97 o 
   3   5   7        2.85        5.21      1.85 o 
   4   5   7        7.76       10.35      1.36 o 
   5   5   7       16.43       18.37      3.18 o 
   6   5   7        0.72        0.27      1.22 o 
   7   5   7       30.69       36.81      3.82 o 
  -4   6   7        1.23        1.97      1.62 o 
  -3   6   7        5.90        3.24      2.20 o 
  -2   6   7       11.37        9.72      2.20 o 
  -1   6   7        3.75        5.77      1.42 o 
   0   6   7        6.46        9.61      2.08 o 
   1   6   7        0.81       -1.16      1.39 o 
   2   6   7        0.40        1.50      1.62 o 
   3   6   7       42.22       31.25      3.01 o 
   4   6   7       15.09       18.96      1.75 o 
   5   6   7       74.74       78.36      4.40 o 
   6   6   7       11.75       11.36      1.91 o 
  -3   7   7        0.69       -0.35      1.97 o 
  -2   7   7       16.32       19.91      3.24 o 
  -1   7   7        3.41        1.77      1.28 o 
   1   7   7       38.24       31.95      3.36 o 
   2   7   7       20.37       17.13      2.66 o 
   3   7   7       19.76       13.89      2.31 o 
   4   7   7        7.98        7.87      2.20 o 
   5   7   7        2.02        1.85      2.20 o 
   6   7   7        6.97        9.03      2.55 o 
  -2   8   7        2.40        2.31      2.31 o 
  -1   8   7        4.89        8.03      1.88 o 
   0   8   7        5.39        8.05      1.84 o 
   1   8   7        0.15        0.58      1.39 o 
   2   8   7        9.51        7.76      2.43 o 
   3   8   7        0.87       -0.58      1.85 o 
   4   8   7       24.19       20.72      3.24 o 
  -1  -6   8        0.34        0.58      1.97 o 
   0  -6   8        5.74        7.52      2.08 o 
   1  -6   8       10.03       13.31      2.89 o 
   2  -6   8        0.22        0.35      2.20 o 
  -3  -5   8        0.14        0.12      1.97 o 
  -2  -5   8        0.76        0.93      1.39 o 
  -1  -5   8        0.94       -0.81      1.62 o 
   0  -5   8        0.05        1.04      1.74 o 
   1  -5   8        4.95        2.55      1.97 o 
   2  -5   8        0.10       -1.16      1.74 o 
   3  -5   8        0.24        1.27      1.62 o 
   4  -5   8        0.53        0.00      1.50 o 
  -3  -4   8        0.00        0.93      1.85 o 
  -2  -4   8        5.73        6.02      2.08 o 
  -1  -4   8        0.14       -0.23      1.62 o 
   0  -4   8       14.26       17.36      2.43 o 
   1  -4   8        3.67        2.43      1.39 o 
   2  -4   8       19.91       20.60      3.01 o 
   3  -4   8       11.58        9.49      2.55 o 
   4  -4   8        5.91        6.37      2.08 o 
   5  -4   8        4.28        4.40      2.43 o 
  -4  -3   8        8.22        4.75      2.20 o 
  -3  -3   8        0.02        1.04      1.39 o 
  -2  -3   8        0.10       -0.93      1.62 o 
  -1  -3   8       18.25       16.09      2.55 o 
   0  -3   8        3.84        2.89      1.50 o 
   1  -3   8       78.86       69.10      4.28 o 
   2  -3   8        5.91        3.70      1.50 o 
   3  -3   8       28.50       23.61      2.78 o 
   4  -3   8       10.23        9.14      2.08 o 
   5  -3   8       13.26       13.08      2.43 o 
   6  -3   8        4.62        3.13      2.31 o 
  -5  -2   8        3.59        3.01      2.20 o 
  -4  -2   8        0.71       -0.46      1.27 o 
  -3  -2   8        0.01       -1.50      1.74 o 
  -2  -2   8        1.17        1.16      1.39 o 
  -1  -2   8        3.81        1.85      1.27 o 
   0  -2   8       13.51       11.92      1.97 o 
   1  -2   8        5.24        3.59      1.39 o 
   2  -2   8       23.87       23.50      2.66 o 
   3  -2   8        0.35        0.23      1.04 o 
   4  -2   8       24.52       28.47      3.13 o 
   5  -2   8        0.00       -0.35      1.74 o 
   6  -2   8       23.94       28.94      3.24 o 
  -5  -1   8        0.35        0.25      1.30 o 
  -4  -1   8        0.69        0.47      1.56 o 
  -3  -1   8       13.26       13.62      1.63 o 
  -2  -1   8        0.01       -0.30      0.97 o 
  -1  -1   8       18.35       19.46      1.66 o 
   0  -1   8       23.98       28.27      1.41 o 
   1  -1   8       18.07       14.71      1.33 o 
   2  -1   8        0.31       -0.53      0.81 o 
   3  -1   8        0.31       -0.35      0.82 o 
   4  -1   8        0.07       -1.11      0.86 o 
   5  -1   8        0.09        0.44      1.02 o 
   6  -1   8        0.00       -1.27      1.62 o 
   7  -1   8        0.08       -1.16      1.85 o 
  -5   0   8        0.04       -0.23      1.97 o 
  -4   0   8        4.15        3.19      1.17 o 
  -3   0   8       11.09       10.93      1.42 o 
  -2   0   8        6.05        4.16      1.10 o 
  -1   0   8        6.83        5.43      0.96 o 
   0   0   8        2.41        4.30      0.90 o 
   1   0   8        8.67        7.29      1.10 o 
   2   0   8        7.06        6.01      1.02 o 
   3   0   8       23.53       20.68      1.74 o 
   4   0   8        0.05        0.61      0.89 o 
   5   0   8        0.29       -0.84      0.92 o 
   6   0   8        0.13        0.81      1.74 o 
   7   0   8        0.20        0.69      1.85 o 
  -5   1   8        1.46        3.70      1.85 o 
  -4   1   8        0.97       -0.23      1.39 o 
  -3   1   8       20.06       15.09      2.78 o 
  -2   1   8        0.00       -0.41      0.72 o 
  -1   1   8        0.87        1.05      0.75 o 
   0   1   8        7.33       11.74      1.35 o 
   1   1   8       16.64       20.30      1.59 o 
   2   1   8        5.71        6.19      1.02 o 
   3   1   8       24.88       27.90      1.85 o 
   4   1   8        3.07        4.80      1.20 o 
   5   1   8        3.03        3.59      1.85 o 
   6   1   8        3.23        2.66      1.50 o 
   7   1   8        6.98       10.42      2.78 o 
   8   1   8       11.85       13.54      3.36 o 
  -5   2   8        2.14        0.93      2.20 o 
  -4   2   8       16.95       15.28      2.78 o 
  -3   2   8        8.75        7.64      2.43 o 
  -2   2   8       20.34       18.37      1.83 o 
  -1   2   8       56.73       54.13      2.16 o 
   0   2   8        4.19        4.09      0.94 o 
   1   2   8       86.98       87.35      2.92 o 
   2   2   8       17.09       14.35      1.39 o 
   3   2   8      130.70      130.37      3.48 o 
   4   2   8      183.17      168.61      4.80 o 
   5   2   8       87.19       89.13      5.09 o 
   6   2   8      146.70      166.10      7.41 o 
   7   2   8       74.97       96.30      6.37 o 
   8   2   8       30.76       37.73      4.40 o 
  -5   3   8        0.09       -0.69      1.39 o 
  -4   3   8        2.46        0.23      1.39 o 
  -3   3   8        6.25        5.21      1.85 o 
  -2   3   8        4.53        2.43      1.62 o 
  -1   3   8        5.52        4.12      1.30 o 
   0   3   8       88.44      116.11      4.86 o 
   1   3   8       16.47       14.44      1.39 o 
   2   3   8      380.78      344.82     16.96 o 
   3   3   8        0.06        0.12      0.88 o 
   4   3   8      255.29      261.48      8.45 o 
   5   3   8       62.13       53.48      4.28 o 
   6   3   8       72.02       77.90      5.32 o 
   7   3   8       23.06       28.82      4.05 o 
  -5   4   8        0.15        1.16      1.74 o 
  -4   4   8        4.52        4.28      2.20 o 
  -3   4   8        0.05        1.62      2.08 o 
  -2   4   8       29.07       28.01      3.24 o 
  -1   4   8       31.64       35.57      2.66 o 
   0   4   8       30.04       33.80      3.24 o 
   1   4   8        9.91        7.99      1.85 o 
   2   4   8       35.83       29.98      2.89 o 
   3   4   8       10.27        9.72      1.85 o 
   4   4   8        0.11        0.58      1.74 o 
   5   4   8       23.82       27.55      3.47 o 
   6   4   8        0.00       -0.93      1.85 o 
   7   4   8        6.39        7.76      2.89 o 
  -4   5   8        0.90        1.50      2.31 o 
  -3   5   8        0.02        0.12      2.08 o 
  -2   5   8        2.54        4.40      2.20 o 
  -1   5   8        0.42       -0.22      1.30 o 
   0   5   8       13.93       15.74      2.31 o 
   1   5   8       30.79       18.40      2.78 o 
   2   5   8       39.16       30.79      3.01 o 
   3   5   8       70.87       53.01      4.05 o 
   4   5   8        1.99        1.50      1.39 o 
   5   5   8       50.23       40.16      4.05 o 
   6   5   8        8.82        8.45      2.31 o 
   7   5   8        3.54        2.31      1.97 o 
  -3   6   8       19.84       22.92      3.59 o 
  -2   6   8        0.40        1.50      2.20 o 
  -1   6   8       61.86       66.37      3.64 o 
   0   6   8       17.81       21.41      3.01 o 
   1   6   8      171.69      138.44      6.37 o 
   2   6   8      101.44       84.50      5.21 o 
   3   6   8       96.72       83.22      5.32 o 
   5   6   8        9.18        4.98      2.31 o 
  -2   7   8        2.91        3.36      2.43 o 
  -1   7   8       48.03       55.10      3.56 o 
   0   7   8       12.48       15.60      2.04 o 
   1   7   8       13.91       12.04      2.55 o 
   2   7   8       17.27       11.57      2.66 o 
   3   7   8        5.04        3.59      2.08 o 
   4   7   8        0.36        1.97      1.85 o 
   5   7   8        2.67        2.20      2.20 o 
  -1   8   8        1.32        2.86      1.76 o 
   0   8   8       17.37       25.81      2.74 o 
   1   8   8        3.68        2.43      2.20 o 
   2   8   8       32.66       26.51      3.47 o 
   3   8   8        2.35        1.04      2.08 o 
   4   8   8        3.07        3.70      2.43 o 
  -1  -5   9        0.57       -1.04      1.85 o 
   0  -5   9        0.98       -0.46      1.27 o 
   1  -5   9        0.55       -0.35      1.85 o 
   2  -5   9        0.94       -0.81      1.85 o 
   3  -5   9        0.29       -0.58      2.08 o 
  -3  -4   9        0.63       -0.23      2.20 o 
  -2  -4   9        1.92        1.27      1.97 o 
  -1  -4   9        0.86        0.81      1.85 o 
   0  -4   9        0.30        1.85      1.85 o 
   1  -4   9        0.99        0.81      1.74 o 
   2  -4   9        2.63        3.24      2.08 o 
   3  -4   9        0.60        0.69      1.50 o 
   4  -4   9        2.45        2.89      2.43 o 
   5  -4   9        0.02       -2.08      2.20 o 
  -3  -3   9        4.12        7.41      2.43 o 
  -2  -3   9        2.49       -0.81      1.74 o 
  -1  -3   9        3.34        1.39      1.27 o 
   0  -3   9        3.08        4.40      1.62 o 
   1  -3   9        0.00       -0.35      1.16 o 
   2  -3   9        2.03        1.74      1.97 o 
   3  -3   9        0.06        0.58      1.85 o 
   4  -3   9        0.01       -0.23      1.97 o 
   5  -3   9        2.45        1.62      1.74 o 
   6  -3   9        0.02       -0.81      2.43 o 
  -4  -2   9        0.19        0.58      1.97 o 
  -3  -2   9        3.12        1.97      1.50 o 
  -2  -2   9       13.62       15.74      2.78 o 
  -1  -2   9        0.41       -0.23      1.16 o 
   0  -2   9       22.54       26.51      2.78 o 
   1  -2   9        0.81        1.62      1.74 o 
   2  -2   9       61.81       55.33      4.05 o 
   3  -2   9        0.82        2.20      1.97 o 
   4  -2   9       34.16       30.90      3.36 o 
   5  -2   9        0.25        7.41      2.43 o 
   6  -2   9        5.41        4.75      1.85 o 
  -4  -1   9        0.55        0.85      1.17 o 
  -3  -1   9        0.35        0.29      1.23 o 
  -2  -1   9        0.23        0.61      1.02 o 
  -1  -1   9        3.73        2.72      1.06 o 
   0  -1   9        9.12        8.60      1.02 o 
   1  -1   9       25.47       23.18      3.30 o 
   2  -1   9        0.90       -0.51      0.86 o 
   3  -1   9       19.05       17.70      1.59 o 
   4  -1   9       10.10        7.21      1.39 o 
   5  -1   9       23.99       24.13      2.13 o 
   6  -1   9       17.21       17.36      2.89 o 
   7  -1   9        3.42        5.56      2.43 o 
  -5   0   9        0.33        1.50      1.74 o 
  -4   0   9        4.05        3.86      1.47 o 
  -3   0   9        0.93       -0.79      1.10 o 
  -2   0   9        1.21        0.75      0.88 o 
  -1   0   9        0.77        0.24      0.66 o 
   0   0   9        2.52        2.66      1.39 o 
   1   0   9        1.66       -0.11      0.86 o 
   2   0   9        8.09        6.61      1.18 o 
   3   0   9        9.55        8.10      1.27 o 
   4   0   9       15.66       16.17      1.63 o 
   5   0   9        2.11        1.40      1.27 o 
   6   0   9        9.72       12.73      2.55 o 
   7   0   9        1.10        2.31      2.20 o 
  -5   1   9        2.07        2.89      2.55 o 
  -4   1   9        0.05       -0.35      1.85 o 
  -3   1   9       15.48       17.28      2.84 o 
  -2   1   9        1.09        0.14      0.88 o 
  -1   1   9        3.85        4.39      1.07 o 
   0   1   9       23.23       35.02      2.13 o 
   1   1   9       21.80       19.50      1.71 o 
   2   1   9        1.26        0.48      0.94 o 
   3   1   9       18.75       18.07      1.61 o 
   4   1   9       16.96       15.27      1.55 o 
   5   1   9        0.16        1.39      1.74 o 
   6   1   9       19.85       16.55      2.66 o 
   7   1   9        5.46        2.78      1.85 o 
  -5   2   9        0.91        0.00      1.74 o 
  -4   2   9       30.43       32.87      3.82 o 
  -3   2   9       11.11       11.11      2.89 o 
  -2   2   9       98.24       95.94      5.73 o 
  -1   2   9       93.28      106.47      3.25 o 
   0   2   9      237.78      322.79      6.15 o 
   1   2   9      299.16      309.47      5.95 o 
   2   2   9      504.77      490.01      7.41 o 
   3   2   9      409.89      395.62      9.95 o 
   4   2   9      186.00      187.05      7.41 o 
   5   2   9      375.24      367.62     10.76 o 
   6   2   9       20.41       20.72      3.24 o 
   7   2   9       90.38       98.50      6.60 o 
  -4   3   9       34.20       38.54      4.28 o 
  -3   3   9       50.53       53.01      4.63 o 
  -2   3   9      179.03      195.85      8.33 o 
  -1   3   9      158.51      177.61      6.60 o 
   0   3   9      273.84      347.77      8.04 o 
   1   3   9      621.63      568.19      8.11 o 
   2   3   9      133.48      121.20      3.64 o 
   3   3   9      645.49      596.03      7.81 o 
   4   3   9        1.23       -0.12      1.97 o 
   5   3   9      150.00      152.21      6.94 o 
   6   3   9        8.27        9.14      2.78 o 
   7   3   9       25.11       23.38      3.82 o 
  -4   4   9       12.64       12.50      2.66 o 
  -3   4   9        1.09        2.66      2.43 o 
  -2   4   9       13.99       17.02      3.13 o 
  -1   4   9       11.00        8.39      1.88 o 
   0   4   9        0.54        2.31      1.97 o 
   1   4   9        2.68        4.05      1.62 o 
   2   4   9       58.93       47.23      3.94 o 
   3   4   9       24.05       24.89      3.13 o 
   4   4   9       22.27       22.22      2.89 o 
   5   4   9       18.87       22.11      3.24 o 
   6   4   9        9.06        6.94      2.31 o 
   7   4   9        3.87        3.94      2.78 o 
  -3   5   9       18.43       18.06      3.47 o 
  -2   5   9        7.47       11.00      2.89 o 
  -1   5   9       58.01       67.08      3.85 o 
   0   5   9        6.63        6.25      2.20 o 
   1   5   9      106.31       95.49      5.56 o 
   2   5   9        2.60       -0.12      1.27 o 
   3   5   9       47.04       40.86      3.82 o 
   4   5   9        0.18        1.16      1.85 o 
   5   5   9        1.13        1.39      2.08 o 
   6   5   9        1.70        2.89      2.55 o 
  -3   6   9       25.23       35.07      4.51 o 
  -2   6   9       29.78       32.64      4.28 o 
  -1   6   9       41.10       47.12      3.31 o 
   0   6   9       64.73       75.00      5.09 o 
   1   6   9        0.23        2.08      1.62 o 
   2   6   9       50.54       38.54      3.70 o 
   3   6   9        3.10        4.05      2.08 o 
   4   6   9        4.65        2.78      1.97 o 
   5   6   9        0.09        0.00      2.08 o 
   6   6   9        0.28       -0.35      1.62 o 
  -2   7   9       15.46       15.97      3.47 o 
  -1   7   9        2.54        2.84      1.47 o 
   0   7   9       12.00       16.90      2.13 o 
   1   7   9        2.08        1.97      2.08 o 
   2   7   9        0.55        0.81      2.08 o 
   3   7   9        1.96        0.69      1.97 o 
   4   7   9        3.91        3.94      1.85 o 
   5   7   9        2.18        3.36      2.43 o 
   0   8   9       10.90       22.45      2.72 o 
   1   8   9        1.60        2.78      2.20 o 
   2   8   9        1.97        2.20      2.31 o 
   3   8   9        6.49       13.20      3.13 o 
  -1  -4  10        0.12        0.35      1.50 o 
   0  -4  10        5.87        5.79      2.31 o 
   1  -4  10        0.04        0.23      1.39 o 
   2  -4  10        1.36        0.00      1.85 o 
   3  -4  10        4.88        4.63      1.97 o 
  -2  -3  10        7.19        7.76      2.55 o 
  -1  -3  10        2.45        4.40      2.08 o 
   0  -3  10       20.53       25.58      3.01 o 
   1  -3  10        2.49        1.62      1.85 o 
   2  -3  10       20.35       16.78      2.66 o 
   3  -3  10        0.04        0.93      1.97 o 
   4  -3  10       10.99       13.08      2.66 o 
   5  -3  10        0.47        0.93      2.31 o 
  -3  -2  10        4.02        3.94      2.20 o 
  -2  -2  10        9.72       12.39      2.78 o 
  -1  -2  10        2.60        3.13      1.62 o 
   0  -2  10       41.66       49.77      4.05 o 
   1  -2  10        6.84        5.21      2.08 o 
   2  -2  10       18.14       15.51      2.43 o 
   3  -2  10        9.58        7.06      2.31 o 
   4  -2  10       15.26       15.05      2.89 o 
   5  -2  10        8.71       13.08      2.78 o 
  -3  -1  10        2.45        1.39      1.97 o 
  -2  -1  10       32.03       27.66      3.13 o 
  -1  -1  10        4.22        3.82      1.62 o 
   0  -1  10       53.64       49.54      3.82 o 
   1  -1  10        9.45        9.84      1.97 o 
   2  -1  10      123.83      102.32      5.44 o 
   3  -1  10       11.08        9.95      2.20 o 
   4  -1  10       95.40       92.48      5.32 o 
   5  -1  10        3.39        3.13      1.97 o 
  -4   0  10        0.68        2.17      1.39 o 
  -3   0  10        0.15        0.37      1.05 o 
  -2   0  10        8.50        8.33      1.51 o 
  -1   0  10        9.52        8.90      1.29 o 
   0   0  10       13.96       15.82      1.45 o 
   1   0  10        1.01        0.88      1.02 o 
   2   0  10       23.40       19.87      1.75 o 
   3   0  10       38.22       35.63      2.29 o 
   4   0  10        0.11        0.49      1.14 o 
   5   0  10       16.26       20.14      3.01 o 
   6   0  10        7.10        8.33      2.55 o 
  -4   1  10        2.28        1.97      2.31 o 
  -3   1  10        1.27        0.63      1.43 o 
  -2   1  10        1.15        0.25      1.22 o 
  -1   1  10        7.08        7.66      1.31 o 
   0   1  10        0.01        0.00      1.04 o 
   1   1  10       19.65       22.77      1.96 o 
   2   1  10       36.44       30.92      2.21 o 
   3   1  10        8.36       12.75      1.47 o 
   4   1  10       13.70       12.88      1.47 o 
   5   1  10        2.71        1.85      1.97 o 
   6   1  10        0.61        1.62      1.62 o 
   7   1  10        2.00        0.00      2.20 o 
  -4   2  10       10.90       10.42      2.89 o 
  -3   2  10       58.87       58.80      4.86 o 
  -2   2  10       42.46       42.48      3.41 o 
  -1   2  10      111.70      117.62      4.81 o 
   0   2  10       48.45       55.10      2.83 o 
   1   2  10      219.64      215.03      5.26 o 
   2   2  10        0.44        0.12      1.74 o 
   3   2  10      168.82      162.43      4.51 o 
   4   2  10        6.92        6.60      2.31 o 
   5   2  10       11.14        8.68      2.55 o 
   6   2  10        5.75        3.82      1.97 o 
   7   2  10        1.31        1.16      1.74 o 
  -4   3  10       14.02       15.63      3.47 o 
  -3   3  10      113.91      144.22      7.99 o 
  -2   3  10        1.02        4.63      2.66 o 
  -1   3  10      351.98      415.72      6.98 o 
   0   3  10       12.92       14.34      1.61 o 
   1   3  10      190.51      189.72      8.80 o 
   2   3  10       85.45       89.22      3.39 o 
   3   3  10       20.66       17.07      2.55 o 
   4   3  10       20.65       20.95      2.89 o 
   5   3  10        0.40       -0.35      1.50 o 
   6   3  10        0.98       -0.23      2.20 o 
   7   3  10        0.65        0.00      2.43 o 
  -3   4  10        5.78        5.32      3.01 o 
  -2   4  10       15.31       15.28      2.89 o 
  -1   4  10        4.27        4.71      1.75 o 
   0   4  10       51.37       74.19      5.09 o 
   1   4  10       36.79       37.27      3.94 o 
   2   4  10        7.77        6.44      1.22 o 
   3   4  10       44.46       47.80      4.40 o 
   4   4  10       10.06       11.34      2.55 o 
   5   4  10        8.85        9.03      2.31 o 
   6   4  10        1.87        0.46      1.85 o 
  -3   5  10        7.79        9.84      3.36 o 
  -2   5  10        0.00        0.12      1.62 o 
  -1   5  10       27.90       36.63      3.59 o 
   0   5  10        0.20        0.23      1.85 o 
   1   5  10        5.52        4.51      1.85 o 
   2   5  10        5.60        4.86      1.74 o 
   3   5  10        0.70        1.50      1.85 o 
   4   5  10        3.04        3.94      2.08 o 
   5   5  10        3.27        0.93      1.62 o 
   6   5  10        0.01       -1.27      2.31 o 
  -2   6  10        0.15       -1.50      1.85 o 
  -1   6  10        4.80        8.57      2.17 o 
   0   6  10        1.16        2.43      1.74 o 
   1   6  10        0.91        1.27      1.50 o 
   2   6  10       12.48       10.88      2.78 o 
   3   6  10        0.40       -0.12      1.97 o 
   4   6  10        1.15        1.27      2.20 o 
   5   6  10        0.75        1.16      1.62 o 
   0   7  10        0.20       -0.73      1.39 o 
   1   7  10        0.31       -1.39      2.08 o 
   2   7  10        3.43        2.20      2.31 o 
   3   7  10        0.37        1.39      1.74 o 
   4   7  10        0.10       -0.35      1.50 o 
  -1  -3  11        0.01       -0.35      1.97 o 
   0  -3  11        0.00        0.00      1.97 o 
   1  -3  11        1.16       -0.81      1.97 o 
   2  -3  11        3.07        4.75      2.31 o 
   3  -3  11        0.21       -0.12      2.08 o 
  -2  -2  11        3.08        2.66      1.85 o 
  -1  -2  11        0.10       -1.97      1.74 o 
   0  -2  11        0.27       -0.69      1.74 o 
   1  -2  11        0.01        0.35      1.85 o 
   2  -2  11        1.06        0.46      1.97 o 
   3  -2  11        0.29        0.69      1.50 o 
   4  -2  11        1.37       -0.81      2.08 o 
  -2  -1  11       19.85       14.58      2.89 o 
  -1  -1  11        0.05        1.50      1.85 o 
   0  -1  11       44.31       50.58      4.28 o 
   1  -1  11        4.25        2.43      1.50 o 
   2  -1  11       30.01       25.23      3.24 o 
   3  -1  11       23.81       18.52      2.66 o 
   4  -1  11        2.87        0.12      1.85 o 
   5  -1  11        4.33        3.47      2.31 o 
  -3   0  11        0.01       -0.76      1.35 o 
  -2   0  11        7.54        6.01      1.38 o 
  -1   0  11       16.30       14.91      1.83 o 
   0   0  11        2.48        2.22      1.17 o 
   1   0  11       20.36       19.01      1.96 o 
   2   0  11       20.40       19.67      2.00 o 
   3   0  11        1.98        0.53      1.00 o 
   4   0  11       15.07       13.31      1.80 o 
   5   0  11        0.79        0.12      1.50 o 
   6   0  11        0.57        1.16      2.31 o 
  -3   1  11        6.31        6.35      1.66 o 
  -2   1  11        0.29       -1.19      1.07 o 
  -1   1  11       12.60       14.19      1.54 o 
   0   1  11       18.41       21.26      1.72 o 
   1   1  11        1.94        3.11      1.17 o 
   2   1  11        1.10        0.71      1.18 o 
   3   1  11        4.67        3.32      1.25 o 
   4   1  11        0.02       -0.24      1.08 o 
   5   1  11        0.33       -0.12      2.08 o 
   6   1  11        0.30        1.97      2.43 o 
  -3   2  11        0.21       -0.23      2.43 o 
  -2   2  11        1.60        2.43      1.35 o 
  -1   2  11        3.57        2.56      1.11 o 
   0   2  11        0.04       -0.53      0.87 o 
   1   2  11        3.13        3.69      1.42 o 
   2   2  11        0.39        1.10      1.06 o 
   3   2  11       18.12       18.96      1.92 o 
   4   2  11        0.43        0.58      1.97 o 
   5   2  11        0.97        0.69      1.62 o 
   6   2  11        0.98        3.01      2.43 o 
  -3   3  11       24.49       27.09      3.94 o 
  -2   3  11        1.28        0.46      2.66 o 
  -1   3  11        2.50        1.95      1.08 o 
   0   3  11        0.35        0.35      1.27 o 
   1   3  11        0.50        0.63      1.10 o 
   2   3  11       27.36       27.00      2.95 o 
   3   3  11        0.34        1.55      1.22 o 
   4   3  11       12.64       11.92      2.78 o 
   5   3  11        0.87       -1.16      1.50 o 
   6   3  11        2.83        2.08      2.66 o 
  -2   4  11        4.09        0.93      2.08 o 
  -1   4  11        0.34       -0.78      1.71 o 
   1   4  11        2.80        2.89      2.20 o 
   2   4  11        4.33        4.22      1.26 o 
   3   4  11       16.73       18.98      3.24 o 
   4   4  11        0.13       -0.81      1.50 o 
   5   4  11        8.50       11.69      3.01 o 
   6   4  11        0.07       -0.58      2.55 o 
  -2   5  11        4.45        7.64      2.78 o 
  -1   5  11        0.02        0.47      1.58 o 
   0   5  11        5.53        4.75      1.71 o 
   1   5  11        0.14       -1.39      1.97 o 
   2   5  11        6.19        3.70      1.85 o 
   3   5  11        2.27        2.43      2.20 o 
   4   5  11        0.72        0.46      1.62 o 
   5   5  11       12.50       11.57      2.55 o 
  -1   6  11        0.70        0.53      1.69 o 
   0   6  11        0.87        3.78      1.94 o 
   1   6  11        0.01        0.35      2.20 o 
   2   6  11        1.65        0.35      2.08 o 
   3   6  11        0.06       -1.50      2.08 o 
   4   6  11        0.17        0.12      1.50 o 
   0  -2  12        4.61        9.03      2.31 o 
   1  -2  12        1.27        1.50      1.62 o 
   2  -2  12        6.35        5.44      2.55 o 
   3  -2  12        1.11       -0.46      2.20 o 
  -1  -1  12        0.52       -0.23      1.50 o 
   0  -1  12        3.83        4.17      2.31 o 
   1  -1  12        0.08       -0.69      1.85 o 
   2  -1  12        0.00        0.35      1.50 o 
   3  -1  12        2.93        2.55      2.20 o 
   4  -1  12        0.00        1.27      2.20 o 
  -1   0  12        2.80        2.20      1.62 o 
   0   0  12        3.89        3.47      1.74 o 
   1   0  12        0.01        0.12      1.39 o 
   2   0  12        3.12        5.32      2.20 o 
   3   0  12        0.34        0.35      1.85 o 
   4   0  12        6.49        8.91      2.55 o 
  -2   1  12        6.95        7.27      1.59 o 
  -1   1  12        4.24        4.75      1.50 o 
   0   1  12        0.05        0.44      0.99 o 
   1   1  12        5.25        4.26      1.51 o 
   2   1  12        1.11        1.77      1.20 o 
   3   1  12        0.03        0.59      1.35 o 
   4   1  12        2.66        2.90      1.47 o 
   5   1  12        0.80        3.47      2.43 o 
  -2   2  12        0.48        1.09      1.31 o 
  -1   2  12        0.01       -0.33      1.02 o 
   0   2  12        0.74        1.85      1.02 o 
   1   2  12        1.01        0.48      1.18 o 
   2   2  12        0.00        0.50      1.14 o 
   3   2  12        2.33        1.89      1.42 o 
   4   2  12        0.61       -0.58      2.20 o 
   5   2  12        0.02       -0.35      1.50 o 
  -1   3  12        2.26        2.19      1.54 o 
   0   3  12        4.35        5.89      1.46 o 
   1   3  12        0.74       -0.60      1.14 o 
   2   3  12        0.02       -0.88      1.33 o 
   3   3  12        0.09       -0.46      2.20 o 
   4   3  12        1.71        2.55      1.97 o 
   5   3  12        0.88       -0.69      2.31 o 
  -1   4  12        4.83        2.79      1.84 o 
   0   4  12        2.68        3.13      2.03 o 
   1   4  12        4.87        2.89      2.55 o 
   2   4  12        1.09        1.04      1.23 o 
   3   4  12        4.71        4.63      2.66 o 
   4   4  12        2.71        2.43      2.55 o 
   5   4  12        6.29        6.02      2.31 o 
   0   5  12        0.68        1.90      1.81 o 
   1   5  12       12.72       16.67      3.13 o 
   2   5  12        0.01       -1.97      2.20 o 
   3   5  12       13.31       17.36      3.59 o 
   4   5  12        0.69        1.85      1.85 o 
   1   0  13        1.29        1.39      2.20 o 
   2   0  13        0.00       -1.27      2.20 o 
   0   1  13        1.70        2.54      1.99 o 
   1   1  13        0.02       -0.46      1.25 o 
   2   1  13        0.17        1.28      1.59 o 
   3   1  13        0.39       -0.67      1.58 o 
   0   2  13        1.43        0.84      1.22 o 
   1   2  13        0.01       -0.47      1.24 o 
   2   2  13        1.06       -0.19      1.47 o 
   3   2  13        0.71        0.06      1.50 o 
   4   2  13        4.41        6.60      3.01 o 
   0   3  13        3.32        5.93      1.59 o 
   1   3  13        6.53       10.26      2.06 o 
   2   3  13       20.53       22.80      2.50 o 
   3   3  13        3.50       10.76      3.24 o 
   1   4  13        2.05        3.24      2.20 o 
   2   4  13        5.83        6.03      1.80 o 
                                                 
